# Supplementary material for: Fatal attraction of Caenorhabditis elegans to predatory fungi through 6-methyl-salicylic acid
Source: Nat Commun. 2021 Sep 15;12:5462. doi: 10.1038/s41467-021-25535-1 (PMC8443565; doi:10.1038/s41467-021-25535-1)
Supplement: Supplementary file 3 — Source Data [file 41467_2021_25535_MOESM3_ESM.xlsx]

## Sheet: Fig. 1c
trap counting
	WT	△artA	△artC	△artB	△artD
group 1	843	3075	837	2507	1275
group 2	1024	2742	1100	3240	1778
group 3	580	3615	1323	3050	1508
group 4	680	2612	781	2661	1139
group 5	910	3318	1269	2980	1890
Average	807.4	3072.4	1062	2887.6	1518
trap numbers per cm*cm
	WT	△artA	△artC	△artB	△artD
group 1	52.6875	192.188	52.3125	156.688	79.6875
group 2	64	171.375	68.75	202.5	111.125
group 3	36.25	225.938	82.6875	190.625	94.25
group 4	42.5	163.25	48.8125	166.312	71.1875
group 5	56.875	207.375	79.3125	186.25	118.125
Average	50.4625	192.025	66.375	180.475	94.875
STD	11.1213	25.6911	15.373	18.6272	19.9798
P-value		3.36858e-06	0.0976118	9.20668e-07	0.00246837

## Sheet: Fig. 1d
Data acquisition with LC-MS/MS solution software. Data analysis with OriginPro 2016 (64-bit, b9.3.226) . Raw data available upon request.
Arthrosporol A production
2668			P450-I			P450-II			PKSA			WT
Time	Intensity		Time	Intensity		Time	Intensity		Time	Intensity		Time	Intensity
0.00168333	0		0.00168333	0		0.00168333	0		0.00168333	0		0.00168333	0
0.0043	0		0.0043	0		0.00428333	0		0.00428333	8.96934e-12		0.0043	0
0.00691667	0		0.0069	0		0.00688333	0		0.0069	4.84149e-08		0.00698333	0
0.00961667	0		0.00953333	0		0.00951667	0		0.00956667	5.47787e-05		0.00973333	0
0.0124167	0		0.0124167	0		0.0123833	0		0.0124667	0.0129915		0.01265	8.52007e-12
0.0155333	0		0.0155833	0		0.0154833	0		0.01555	0.645837		0.0157167	4.59898e-08
0.0187167	0		0.0187833	0		0.0187167	0		0.01865	6.72977		0.019	5.20348e-05
0.0218833	0		0.0219333	0		0.0218667	0		0.02185	14.6992		0.02215	0.0123408
0.0251	0		0.0251167	0		0.0250833	0		0.0250333	6.72977		0.02525	0.613487
0.0282167	0		0.02825	0		0.0283	0		0.0281667	0.645837		0.02825	6.39268
0.03145	0		0.0314167	0		0.0314667	0		0.0312833	0.0129915		0.0312833	13.9629
0.0346333	0		0.0346	0		0.0346333	0		0.0344333	5.47787e-05		0.0342667	6.39268
0.0378167	0		0.03775	0		0.03785	0		0.0375667	4.84149e-08		0.0374167	0.613487
0.0410167	0		0.04095	0		0.0410333	0		0.0406833	8.96934e-12		0.0405167	0.0123408
0.0442333	0		0.0441833	0		0.0441667	0		0.0438333	0		0.0435667	5.20348e-05
0.0474	8.01808e-12		0.0473167	0		0.0473833	0		0.0469667	0		0.0467	4.59898e-08
0.0505333	4.32801e-08		0.0505	0		0.0506	0		0.0500667	0		0.0498833	8.52007e-12
0.0537	4.8969e-05		0.0537	0		0.0537333	0		0.0532	0		0.0530333	0
0.0568833	0.0116137		0.0568833	7.86369e-12		0.05695	0		0.0563333	5.52259e-12		0.0560167	0
0.0601167	0.577341		0.0600667	4.24468e-08		0.06015	0		0.0594333	2.98099e-08		0.05915	0
0.0633333	6.01603		0.0632833	4.80261e-05		0.0679167	0		0.0626833	3.37282e-05		0.0621833	0
0.0665333	13.1402		0.0664833	0.01139		0.0710667	0		0.0658667	0.00799911		0.0653833	0
0.0696833	6.01603		0.0696333	0.566224		0.0742833	0		0.0689667	0.397653		0.0685	0
0.0729167	0.577341		0.0728333	5.90019		0.0774333	0		0.0721833	4.14364		0.0716833	0
0.0760667	0.0116137		0.0760667	12.8872		0.0806167	0		0.0752333	9.05055		0.0749167	0
0.0792333	4.8969e-05		0.0792833	5.90019		0.0838	0		0.0783333	4.14364		0.0780833	0
0.0823833	4.32801e-08		0.0824167	0.566224		0.087	4.64874e-12		0.0815333	0.397653		0.0812833	0
0.0856167	8.01808e-12		0.0856333	0.01139		0.0902	2.50931e-08		0.0847333	0.00799911		0.0843667	0
0.0888	0		0.0888	4.80261e-05		0.0933833	2.83914e-05		0.08785	3.37282e-05		0.0875667	0
0.0919667	0		0.0919833	4.24468e-08		0.09655	0.00673341		0.0910167	2.98099e-08		0.0907833	0
0.0951333	0		0.0951333	7.86369e-12		0.0997667	0.334732		0.0941167	5.52259e-12		0.0939333	0
0.0983667	0		0.0983833	0		0.102983	3.48799		0.0972667	0		0.0971667	0
0.101533	0		0.101533	0		0.106117	7.61847		0.10045	0		0.1003	0
0.104683	0		0.10475	5.12749e-12		0.1093	3.48799		0.10355	0		0.103433	0
0.107933	0		0.1079	2.76773e-08		0.1125	0.334732		0.106733	0		0.10665	0
0.111117	0		0.111117	3.13153e-05		0.11565	0.00673341		0.1099	0		0.109833	9.12864e-12
0.114217	0		0.1143	0.00742685		0.11885	2.83914e-05		0.113033	0		0.113017	4.92747e-08
0.117483	0		0.117483	0.369205		0.122067	2.50931e-08		0.116167	0		0.116183	5.57516e-05
0.120583	0		0.120683	3.8472		0.125183	4.64874e-12		0.119333	0		0.119383	0.0132223
0.123783	0		0.1238	8.40306		0.128417	1.82163e-11		0.122467	9.83734e-12		0.122617	0.657307
0.127067	0		0.12695	3.8472		0.131633	9.8328e-08		0.125717	5.31002e-08		0.12575	6.8493
0.130217	0		0.130133	0.369205		0.134817	0.000111253		0.128817	6.00799e-05		0.128933	14.9602
0.133417	0		0.133283	0.00742685		0.13805	0.0263851		0.1319	0.0142488		0.132167	6.8493
0.136483	0		0.1365	3.13153e-05		0.141217	1.31166		0.1351	0.708337		0.135317	0.657307
0.139683	0		0.13965	2.76773e-08		0.1443	13.6678		0.138167	7.38104		0.138533	0.0132223
0.142883	0		0.142833	5.12749e-12		0.147517	29.8532		0.1413	16.1217		0.141617	5.57516e-05
0.146067	0		0.145967	5.29841e-12		0.150717	13.6678		0.144417	7.38104		0.144817	4.92747e-08
0.149317	0		0.149083	2.85999e-08		0.15395	1.31166		0.147633	0.708337		0.14795	9.12864e-12
0.152467	0		0.15235	3.23591e-05		0.157083	0.0263851		0.15075	0.0142488		0.151217	0
0.1556	0		0.155483	0.00767441		0.16025	0.000111253		0.153933	6.00799e-05		0.154383	3.09245e-12
0.158767	0		0.158717	0.381512		0.163483	9.8328e-08		0.157083	5.31002e-08		0.157533	1.66925e-08
0.16195	0		0.161833	3.97544		0.166667	1.82163e-11		0.16015	1.9096e-11		0.160733	1.88866e-05
0.165133	0		0.1651	8.68316		0.1698	0		0.163283	4.99767e-08		0.1639	0.00447922
0.168367	0		0.16825	3.97544		0.17305	0		0.166483	5.65458e-05		0.167067	0.222672
0.171633	0		0.171417	0.381512		0.17615	0		0.16965	0.0134106		0.170283	2.32029
0.17475	0		0.174617	0.00767441		0.179383	0		0.1728	0.66667		0.173383	5.06799
0.177883	0		0.1777	3.23591e-05		0.182617	0		0.175883	6.94686		0.176583	2.32029
0.181033	7.75943e-12		0.1809	2.85999e-08		0.185717	0		0.179017	15.1733		0.179767	0.222672
0.18425	4.18902e-08		0.184083	5.29841e-12		0.188883	0		0.1822	6.94686		0.182917	0.0045406
0.187367	4.74227e-05		0.187517	0		0.192083	0		0.1853	0.66667		0.186083	0.0146228
0.1906	0.0112768		0.190617	0		0.195217	0		0.188483	0.0134106		0.189267	0.737141
0.193817	0.567668		0.193917	0		0.198483	0		0.191583	5.65458e-05		0.192433	8.23535
0.196967	6.26693		0.197083	0		0.201633	0		0.194767	4.99767e-08		0.19565	23.7622
0.200117	17.353		0.2003	0		0.204783	8.74384e-12		0.197883	9.25868e-12		0.198833	23.4918
0.2033	15.9494		0.20345	0		0.208017	4.71976e-08		0.2011	0		0.202017	8.02895
0.206417	5.19539		0.2066	0		0.2112	5.34015e-05		0.204167	0		0.205183	0.715672
0.2096	0.456207		0.209783	0		0.214367	0.0126649		0.2074	0		0.20845	0.0141651
0.2128	0.00899827		0.212983	0		0.217567	0.629599		0.2105	0		0.211567	5.95226e-05
0.216033	3.77833e-05		0.216217	0		0.220717	6.56057		0.213617	0		0.21475	5.25698e-08
0.219183	7.66447e-08		0.2194	0		0.22395	14.3296		0.216783	0		0.217933	9.73722e-12
0.22235	4.8969e-05		0.222633	0		0.227083	6.56057		0.219967	0		0.2211	0
0.22555	0.0116137		0.22575	0		0.230267	0.629599		0.223083	0		0.2243	0
0.228733	0.577341		0.229	0		0.233417	0.0126649		0.226267	0		0.227483	0
0.2319	6.01603		0.2321	0		0.236633	5.34015e-05		0.229417	0		0.230667	0
0.235083	13.1403		0.235367	0		0.239883	4.71976e-08		0.232533	0		0.233867	0
0.238317	6.02764		0.238483	0		0.24305	8.74384e-12		0.235617	0		0.237	0
0.241483	1.15468		0.241617	0		0.24615	0		0.2388	0		0.24025	0
0.2447	6.02764		0.244883	0		0.24935	0		0.24195	0		0.24345	0
0.247833	13.1403		0.248017	0		0.25255	0		0.2451	0		0.24665	0
0.251	6.01603		0.2512	0		0.2557	0		0.24825	5.36016e-12		0.249783	0
0.254233	0.577341		0.254417	0		0.258933	0		0.25145	2.89331e-08		0.252983	0
0.257383	0.0116137		0.257533	0		0.262167	0		0.254567	3.27362e-05		0.256117	0
0.2606	4.8969e-05		0.26075	0		0.265283	0		0.257633	0.00776384		0.259417	0
0.263817	4.32801e-08		0.26395	0		0.268433	0		0.26075	0.385958		0.267117	0
0.266933	8.01808e-12		0.267133	0		0.271667	0		0.263883	4.02177		0.270217	0
0.2701	0		0.270267	0		0.274833	0		0.267117	8.78435		0.273417	0
0.2733	0		0.273533	0		0.27795	0		0.270267	4.02177		0.27665	0
0.27655	0		0.276683	0		0.281183	0		0.273367	0.385958		0.279733	0
0.279667	0		0.27985	0		0.2889	0		0.276467	0.00776384		0.283	0
0.28285	0		0.2831	0		0.292083	0		0.27965	3.27362e-05		0.286133	0
0.286033	0		0.28635	0		0.295267	0		0.28285	2.89331e-08		0.289333	0
0.2892	0		0.289417	0		0.2985	0		0.2859	5.36016e-12		0.292567	1.72839e-12
0.292367	0		0.2926	0		0.30165	0		0.2891	0		0.29565	9.32956e-09
0.295567	0		0.295783	0		0.304867	0		0.2922	0		0.298883	1.05559e-05
0.29875	0		0.298967	0		0.307983	0		0.295417	0		0.302083	0.00250347
0.301883	0		0.30215	0		0.311183	0		0.298533	0		0.305267	0.124453
0.305117	0		0.305333	0		0.3144	0		0.301683	0		0.3084	1.29683
0.3083	0		0.308617	0		0.317533	0		0.304867	0		0.311683	2.83253
0.311483	0		0.31175	0		0.320683	0		0.30795	0		0.314767	1.29683
0.314667	0		0.314867	0		0.323833	0		0.311117	0		0.318017	0.124453
0.317883	0		0.31805	0		0.32695	0		0.314317	0		0.3258	0.00250347
0.321033	0		0.3213	0		0.330183	0		0.317467	0		0.328867	1.05559e-05
0.324233	0		0.3244	0		0.333333	0		0.320533	0		0.332033	9.32956e-09
0.327417	0		0.3276	0		0.33655	0		0.323683	0		0.3353	1.72839e-12
0.3306	0		0.330783	0		0.339717	0		0.326883	0		0.338417	0
0.33375	0		0.333917	0		0.342933	0		0.33	0		0.34165	0
0.336983	0		0.3372	0		0.346133	0		0.33315	5.52259e-12		0.344783	0
0.340117	0		0.340317	0		0.349333	0		0.33625	2.98175e-08		0.348	0
0.343383	0		0.343517	0		0.352467	0		0.33945	3.37695e-05		0.3511	0
0.346483	0		0.346633	0		0.355683	0		0.34255	0.00804574		0.354317	0
0.34975	0		0.349867	0		0.358867	0		0.345833	0.408711		0.357483	0
0.352917	0		0.352983	0		0.362033	0		0.348867	4.69334		0.360733	0
0.3561	0		0.356183	0		0.365267	0		0.352017	14.7785		0.363817	0
0.359267	0		0.3594	0		0.368483	0		0.3551	16.6547		0.367033	0
0.36245	0		0.362567	0		0.371633	0		0.358283	6.12563		0.3702	0
0.36565	0		0.365767	0		0.374817	0		0.3614	0.557696		0.3734	0
0.368867	0		0.368917	0		0.378	0		0.364533	0.0110913		0.37665	0
0.372017	0		0.372133	0		0.381167	0		0.367683	4.66542e-05		0.379733	0
0.375217	0		0.3753	0		0.384317	0		0.370867	4.12133e-08		0.383	0
0.378467	0		0.378483	0		0.38755	0		0.374567	1.29943e-11		0.386083	0
0.381633	0		0.38165	0		0.390767	0		0.377733	2.89331e-08		0.389183	0
0.384817	0		0.384833	0		0.393917	0		0.380883	3.27362e-05		0.392267	0
0.388033	0		0.38805	0		0.397067	0		0.383967	0.00776384		0.39545	0
0.39115	0		0.391217	0		0.400267	0		0.3871	0.385958		0.398617	0
0.3943	0		0.394433	0		0.4041	0		0.390283	4.02177		0.401867	0
0.397533	0		0.39755	0		0.407167	0		0.393383	8.78435		0.4054	0
0.40065	0		0.4008	0		0.410483	0		0.396567	4.02177		0.40865	0
0.4044	0		0.4045	0		0.41355	0		0.399667	0.385958		0.411883	0
0.407617	0		0.407633	0		0.4168	0		0.40285	0.00776384		0.415033	0
0.410917	0		0.410967	0		0.419967	0		0.406517	3.27362e-05		0.418317	0
0.414167	0		0.41405	0		0.4232	0		0.409667	2.89331e-08		0.421383	0
0.417533	0		0.417333	0		0.426267	0		0.412933	5.36016e-12		0.4247	0
0.420583	0		0.420417	0		0.429583	0		0.416167	0		0.42775	0
0.4239	0		0.42375	0		0.43265	0		0.419483	8.1039e-12		0.431033	0
0.426933	0		0.427017	0		0.43595	0		0.4227	4.37434e-08		0.434133	0
0.4303	0		0.43035	4.85208e-12		0.439	0		0.42605	4.94932e-05		0.437433	0
0.433367	0		0.433417	2.61906e-08		0.442367	0		0.429117	0.011738		0.440483	0
0.436683	0		0.436733	2.96332e-05		0.445583	0		0.432417	0.583559		0.443817	0
0.4397	0		0.439983	0.00702793		0.448933	0		0.435617	6.08969		0.446833	0
0.443033	0		0.443367	0.349373		0.452	0		0.438983	13.7416		0.4501	0
0.446117	0		0.446433	3.64056		0.455333	0		0.442067	10.8818		0.4532	0
0.449433	0		0.4498	7.9517		0.458617	0		0.44525	11.0707		0.456533	0
0.452717	1.43454e-11		0.45305	3.64056		0.46195	0		0.4483	4.8259		0.45955	0
0.45605	7.74339e-08		0.456383	0.349373		0.465233	0		0.4516	1.09798		0.462883	0
0.459117	8.76121e-05		0.459667	0.00702793		0.468617	0		0.45485	6.64865		0.465967	0
0.462433	0.0207784		0.463	2.96332e-05		0.471883	0		0.4582	14.5018		0.469233	0
0.4657	1.03294		0.466133	2.61906e-08		0.475233	0		0.461383	6.63938		0.472333	0
0.469083	10.7635		0.469383	4.85208e-12		0.478467	0		0.464733	0.637162		0.475633	0
0.47235	23.5096		0.47725	0		0.4819	0		0.467967	0.012817		0.47875	0
0.475683	10.7635		0.485167	0		0.485133	0		0.471317	5.40439e-05		0.48205	0
0.478767	1.03294		0.493133	0		0.4885	0		0.479067	1.19242e-06		0.489683	0
0.482117	0.0207784		0.4963	0		0.4918	0		0.486917	0.00027147		0.497717	0
0.48535	8.76121e-05		0.499417	0		0.495167	0		0.494433	0.0134953		0.5054	0
0.488733	7.74339e-08		0.502633	0		0.4984	0		0.501817	0.140625		0.513033	0
0.491733	1.43454e-11		0.50575	0		0.50175	0		0.509167	0.307153		0.5162	0
0.495117	0		0.50905	0		0.505033	0		0.512033	0.140632		0.5193	0
0.498367	0		0.512067	0		0.5084	0		0.514933	0.0152699		0.522533	0
0.501733	0		0.515417	0		0.511683	0		0.522517	0.0884883		0.525633	0
0.504767	0		0.518467	0		0.515067	0		0.525517	0.919242		0.528983	0
0.508117	0		0.521733	0		0.518333	0		0.528633	2.00781		0.53205	0
0.511317	0		0.524817	0		0.521633	0		0.53175	0.919241		0.535333	0
0.514583	0		0.528183	0		0.52475	0		0.5393	0.0882169		0.538417	0
0.517683	0		0.531433	0		0.528033	0		0.54245	0.00177455		0.541667	0
0.52105	0		0.534783	0		0.5311	0		0.54555	7.4824e-06		0.544733	0
0.5243	0		0.53785	0		0.534333	0		0.548767	6.61314e-09		0.547983	0
0.527583	0		0.54115	0		0.537433	0		0.55635	1.22515e-12		0.551083	0
0.530717	0		0.544183	0		0.540783	0		0.559567	7.22319e-12		0.554417	0
0.533983	0		0.5475	0		0.544033	0		0.5626	3.89895e-08		0.557517	0
0.541633	0		0.5506	0		0.54765	0		0.565883	4.41144e-05		0.5607	0
0.54485	0		0.553917	0		0.550717	0		0.5734	0.0104623		0.563833	0
0.547967	0		0.556933	0		0.554033	0		0.5766	0.520105		0.567083	0
0.551283	0		0.5603	0		0.557117	0		0.579717	5.41962		0.570217	0
0.55435	0		0.563567	0		0.560417	0		0.58295	11.8375		0.573467	0
0.5576	0		0.566883	0		0.563533	0		0.586217	5.41962		0.576567	0
0.560683	0		0.569917	0		0.566817	0		0.58945	0.520105		0.57985	0
0.563967	0		0.573233	0		0.570083	0		0.592583	0.0104623		0.582883	0
0.567183	0		0.57635	0		0.5734	0		0.5958	4.41144e-05		0.586267	0
0.570517	0		0.57965	0		0.576433	0		0.599017	3.89895e-08		0.5893	0
0.573583	0		0.582667	0		0.579833	0		0.602383	7.22319e-12		0.592617	0
0.576883	0		0.586	0		0.583133	0		0.605617	0		0.59565	0
0.5802	0		0.589083	0		0.586417	0		0.61355	0		0.598983	0
0.583517	0		0.592383	0		0.589533	0		0.6168	0		0.6021	0
0.5866	9.23639e-12		0.59995	1.02843e-11		0.59745	0		0.624517	0		0.609817	0
0.5899	4.98563e-08		0.603317	5.55126e-08		0.6054	0		0.63245	0		0.61305	0
0.593183	5.64096e-05		0.6111	6.28094e-05		0.613417	0		0.640467	0		0.620683	0
0.596483	0.0133783		0.619267	0.0148961		0.621533	0		0.648583	0		0.628667	0
0.599567	0.665065		0.6275	0.740517		0.6296	0		0.6567	0		0.636533	0
0.602883	6.93014		0.635717	7.71637		0.637683	0		0.66485	0		0.644533	0
0.610767	15.1368		0.643933	16.8541		0.645883	0		0.67295	0		0.65245	0
0.618667	6.93014		0.652183	7.71637		0.654117	0		0.681067	0		0.660583	0
0.6267	0.665065		0.660433	0.740517		0.662333	0		0.688967	0		0.668833	0
0.634667	0.0133783		0.66865	0.0148961		0.670567	0		0.697083	0		0.677	0
0.6428	5.64096e-05		0.6769	6.28094e-05		0.678767	0		0.7052	0		0.685233	0
0.651033	4.98563e-08		0.68515	5.55126e-08		0.686733	0		0.71325	0		0.693467	0
0.659233	9.23639e-12		0.693367	1.02843e-11		0.694967	0		0.72135	0		0.7017	0
0.667483	0		0.701533	0		0.70315	0		0.7295	0		0.709867	0
0.675683	0		0.709767	0		0.7114	0		0.73765	0		0.71785	0
0.683933	0		0.717967	0		0.71935	0		0.745767	0		0.726083	0
0.692133	0		0.7262	0		0.72725	0		0.753883	0		0.73405	0
0.700367	0		0.734417	0		0.7355	0		0.762033	0		0.742283	0
0.708583	0		0.742667	0		0.74375	0		0.770167	0		0.750267	0
0.7168	0		0.7509	0		0.751983	0		0.7783	0		0.758467	0
0.725067	0		0.7591	0		0.760233	0		0.786267	0		0.766683	0
0.732883	0		0.76725	0		0.7682	0		0.794267	0		0.77465	0
0.740867	0		0.775417	0		0.77645	0		0.8024	0		0.782767	0
0.7491	0		0.783417	0		0.7847	0		0.81055	0		0.79085	0
0.7571	0		0.791633	0		0.7929	0		0.818667	0		0.79915	0
0.7653	0		0.79985	0		0.800833	0		0.8268	0		0.807283	0
0.773483	0		0.8081	0		0.809033	0		0.83495	0		0.81525	0
0.781667	0		0.8163	0		0.8171	0		0.843067	0		0.8237	0
0.789883	0		0.824783	0		0.824917	0		0.8512	0		0.831933	0
0.79815	0		0.833017	0		0.833183	0		0.859017	0		0.840167	0
0.80635	0		0.8412	0		0.841167	0		0.8671	0		0.8484	0
0.814583	0		0.84945	0		0.849367	0		0.875183	0		0.85665	0
0.8228	0		0.857667	0		0.8576	0		0.883183	0		0.864883	0
0.830983	0		0.865883	0		0.8653	0		0.89145	0		0.873117	0
0.838967	0		0.8741	0		0.87325	0		0.89955	0		0.88135	0
0.846933	0		0.882317	0		0.881483	0		0.907667	0		0.889317	0
0.8549	0		0.890567	0		0.889717	0		0.9158	0		0.897317	0
0.862867	0		0.898633	0		0.8977	0		0.9239	0		0.900667	0
0.8709	0		0.906517	0		0.90575	0		0.932033	0		0.908717	0
0.878983	0		0.914483	0		0.913883	0		0.940383	0		0.91695	0
0.886933	0		0.92275	0		0.921817	0		0.948517	0		0.924833	2.12969e-11
0.894967	0		0.9309	0		0.92985	0		0.95665	0		0.9328	1.14957e-07
0.902967	0		0.939233	0		0.93805	0		0.964783	0		0.9407	0.000130067
0.910933	0		0.9426	1.17649e-10		0.945967	0		0.9729	0		0.948683	0.0308472
0.918917	0		0.950633	6.35127e-07		0.954017	0		0.981033	0		0.956917	1.53348
0.926733	0		0.958883	0.000718944		0.962	0		0.989167	0		0.9648	15.9792
0.934617	0		0.966867	0.170885		0.969983	0		0.997033	0		0.968283	34.9018
0.9427	0		0.975	8.58451		0.977667	0		1.00517	0		0.97155	15.9794
0.950583	0		0.98325	93.9		0.985333	0		1.0133	0		0.979417	1.57879
0.958633	0		0.9915	251.44		0.993017	0		1.02142	0		0.982883	2.32345
0.966517	0		0.999483	216.341		1.0004	0		1.02937	0		0.986133	25.8867
0.969967	0		1.00773	67.105		1.00785	0		1.03728	0		0.994	77.3519
0.977733	0		1.01587	5.79731		1.01533	0		1.04555	0		0.9975	80.8683
0.985667	0		1.02413	0.1143		1.02278	0		1.05367	0		1.00063	28.5711
0.993583	0		1.03233	0.093426		1.0255	0		1.06165	0		1.00415	2.57321
1.00163	0		1.04057	4.62065		1.02833	0		1.06975	0		1.00733	0.119203
1.0095	0		1.04878	48.1483		1.03572	0		1.07788	0		1.01547	0.720604
1.01758	0		1.05675	105.166		1.04297	0		1.08573	0		1.02343	2.06521
1.02573	0		1.06488	48.1483		1.0458	0		1.09352	0		1.03173	6.13112
1.03397	0		1.07298	4.62065		1.05295	0		1.10145	0		1.04013	15.0166
1.04193	0		1.08107	0.0929481		1.06013	0		1.10958	0		1.04837	41.3046
1.0496	0		1.08917	0.000391916		1.06762	0		1.11743	0		1.0566	101.988
1.0573	0		1.09733	3.46385e-07		1.07517	0		1.12532	0		1.06485	108.4
1.06483	0		1.10557	6.41714e-11		1.08258	0		1.13318	0		1.073	64.4989
1.07243	0		1.11392	0		1.09028	0		1.13643	0		1.08095	18.4097
1.07987	0		1.12177	0		1.09797	0		1.14417	0		1.08422	8.27602
1.0874	0		1.12968	0		1.10595	0		1.15238	0		1.09187	70.1215
1.09485	0		1.13773	0		1.11393	0		1.1605	0		1.09982	153.093
1.10242	0		1.14572	0		1.12188	0		1.16373	0		1.10775	70.0914
1.11013	0		1.15378	0		1.12985	0		1.1717	0		1.11548	6.7911
1.11768	0		1.16177	0		1.13778	0		1.17955	0		1.11877	3.34971
1.12523	0		1.16983	0		1.14577	0		1.1875	0		1.12667	33.4955
1.13295	0		1.17782	0		1.15372	0		1.1953	0		1.13452	73.1648
1.14067	0		1.18572	0		1.16168	0		1.20312	0		1.14252	33.55
1.14835	0		1.19377	0		1.16963	0		1.21097	0		1.1505	3.33485
1.15605	0		1.20142	0		1.17757	0		1.21888	0		1.15385	0.119805
1.16373	0		1.20943	0		1.1855	0		1.22692	0		1.15715	0.00578027
1.17153	0		1.21728	0		1.19345	0		1.23493	0		1.16062	0.0512327
1.17925	0		1.22508	0		1.2014	0		1.2428	5.69019e-11		1.16823	2.54159
1.18683	0		1.23278	0		1.20935	0		1.25068	3.07146e-07		1.1717	26.4839
1.19467	0		1.24047	0		1.2173	0		1.25872	0.000347518		1.17488	57.8464
1.20258	0		1.24817	0		1.22527	0		1.2666	0.0824187		1.1828	26.5298
1.21033	0		1.25605	0		1.23352	5.6396e-11		1.2747	4.09721		1.18622	4.82025
1.21817	0		1.26402	0		1.24145	3.04415e-07		1.28258	42.6939		1.18943	23.7954
1.22588	0		1.27198	0		1.24943	0.000344429		1.2907	93.2521		1.19282	51.8624
1.23385	0		1.27995	0		1.25273	0.0816859		1.29867	42.6939		1.1961	23.7442
1.24193	0		1.28787	0		1.26038	4.06078		1.30667	4.09721		1.19943	2.27866
1.24978	0		1.29585	0		1.26852	42.3144		1.31453	0.0824187		1.2072	0.0458373
1.25777	0		1.30378	0		1.2766	92.4234		1.32242	0.000347518		1.21068	0.000371835
1.26573	0		1.31177	0		1.28445	42.4058		1.33052	3.07146e-07		1.21392	0.0424898
1.27373	0		1.31973	0		1.29242	8.60711		1.3384	5.69019e-11		1.21727	2.14569
1.28168	0		1.32768	0		1.30037	47.4555		1.34652	0		1.22052	24.0211
1.2894	0		1.33565	0		1.30832	103.474		1.35438	0		1.22395	69.7905
1.2972	0		1.34362	0		1.3163	47.3738		1.36228	0		1.22713	69.7905
1.30482	0		1.35158	0		1.32423	4.54633		1.37035	0		1.23048	24.0211
1.3125	0		1.35967	0		1.33227	0.091453		1.37823	0		1.23375	2.14569
1.3204	0		1.36775	0		1.34013	0.000385611		1.38608	1.76964e-11		1.23715	0.0424896
1.32835	0		1.37573	0		1.34808	3.40813e-07		1.39397	9.56359e-08		1.24485	0.000178563
1.33632	0		1.3837	0		1.35607	6.31391e-11		1.40208	0.000108692		1.24833	1.57708e-07
1.34427	0		1.39163	0		1.36402	0		1.40993	0.0263272		1.25147	2.92117e-11
1.3522	0		1.3996	0		1.37207	0		1.4178	1.43907		1.25493	0
1.36012	0		1.40732	0		1.38003	0		1.42593	21.4722		1.25818	0
1.36807	0		1.41503	0		1.3879	0		1.43382	114.389		1.26167	0
1.37598	0		1.4227	0		1.3958	0		1.44167	199.782		1.2648	0
1.38397	0		1.43042	0		1.40387	0		1.44955	86.6621		1.26827	0
1.39188	0		1.4381	0		1.41175	0		1.45768	8.22006		1.2714	0
1.39983	0		1.4458	0		1.41973	0		1.46557	0.164945		1.27943	0
1.40757	0		1.45348	0		1.42768	0		1.47365	0.000695132		1.28733	0
1.41543	0		1.45647	0		1.4356	0		1.48167	6.8994e-07		1.2953	0
1.42342	0		1.46422	0		1.44357	0		1.48967	8.5572e-05		1.29877	0
1.43138	0		1.47182	0		1.45155	0		1.4978	0.0202945		1.30677	0
1.43937	0		1.47963	0		1.4592	0		1.50592	1.00889		1.31488	0
1.44733	0		1.48733	0		1.46688	0		1.51378	10.5128		1.32323	0
1.4553	0		1.49502	0		1.47462	0		1.52192	22.9621		1.33137	0
1.46323	0		1.50283	0		1.48228	0		1.52983	10.5132		1.33957	0
1.47118	0		1.51055	1.55986e-10		1.48998	0		1.53798	1.09969		1.34778	0
1.479	0		1.51847	8.41983e-07		1.49775	0		1.54613	4.53419		1.35603	0
1.48683	0		1.52642	0.000952656		1.50545	0		1.554	47.036		1.36427	0
1.49482	0		1.5344	0.225935		1.51332	0		1.5621	102.736		1.37223	0
1.50275	0		1.54237	11.2317		1.52128	0		1.56998	47.0362		1.3802	0
1.5107	0		1.55058	117.037		1.52922	8.37656e-11		1.5779	4.60032		1.38845	0
1.5184	0		1.55883	255.633		1.53718	4.52151e-07		1.58582	4.58675		1.39692	0
1.52637	0		1.56678	117.037		1.54512	0.000511584		1.59395	57.1933		1.40513	0
1.53407	1.62149e-10		1.57475	11.2317		1.55308	0.121329		1.60208	254.513		1.41338	0
1.54205	8.7525e-07		1.58298	0.225935		1.56107	6.03153		1.61023	651.012		1.42145	0
1.54998	0.000990297		1.59092	0.000954475		1.56903	62.85		1.61842	1141.45		1.42957	0
1.55793	0.234862		1.59902	0.00206033		1.577	137.277		1.62655	1504.54		1.43752	0
1.56588	11.6755		1.6071	0.490732		1.58495	62.8515		1.6346	1790.31		1.4456	0
1.57413	121.662		1.61528	24.9409		1.5929	6.36989		1.64248	1561.09		1.45358	0
1.58207	265.734		1.62327	287.29		1.60112	17.1258		1.65062	967.256		1.46172	0
1.59005	121.662		1.6315	927.165		1.6091	186.606		1.65873	1241.04		1.46995	0
1.59797	11.6755		1.63945	1241.28		1.61708	519.031		1.66662	1514.81		1.47802	0
1.60597	0.234862		1.64738	1028.29		1.62528	637.699		1.67473	1479.22		1.48587	0
1.61388	0.000990297		1.65563	1037.14		1.63355	780.109		1.68263	1686.89		1.49382	0
1.62193	2.35467e-06		1.66358	1226.69		1.64152	907		1.69077	1324.4		1.50177	0
1.62982	0.00167389		1.6715	1066.28		1.6495	1293.55		1.69867	814.778		1.50972	0
1.63753	0.396985		1.67972	1359.8		1.65742	2579.02		1.70653	891.65		1.51773	0
1.64525	19.735		1.68765	1978.54		1.66538	3255.15		1.71442	646.185		1.52582	0
1.65293	205.643		1.69565	1243.26		1.67335	2605.77		1.72238	319.826		1.53378	0
1.66062	449.166		1.70383	755.88		1.68137	2024.76		1.7302	456.927		1.5417	0
1.66843	205.643		1.71175	1075.51		1.68933	2105.21		1.73825	577.068		1.54947	0
1.67608	19.735		1.71972	663.946		1.69725	2041.06		1.74623	397.398		1.55707	0
1.68352	0.39951		1.72772	651.433		1.70522	3741.56		1.75412	118.925		1.56528	0
1.69122	0.601917		1.73573	825.595		1.71318	4444.19		1.76193	10.2285		1.5732	0
1.69902	30.1339		1.74395	755.638		1.7209	3519.54		1.76983	0.200834		1.58138	0
1.70647	328.642		1.75158	627.379		1.72888	3194.9		1.77775	0.000842483		1.58963	1.23599e-11
1.71413	870.366		1.75933	347.432		1.7366	3420.44		1.78563	7.43806e-07		1.5976	6.70361e-08
1.72193	731.675		1.767	295.103		1.74437	2619.59		1.78872	1.37758e-10		1.60565	7.72113e-05
1.72952	222.763		1.77495	154.607		1.75205	1330.56		1.79632	0		1.61348	0.0198556
1.73722	19.1205		1.78297	310.541		1.75505	381.099		1.80417	0		1.6217	1.35422
1.74502	0.375106		1.79085	661.467		1.75808	365.912		1.8074	0		1.62993	32.6061
1.7526	0.00157322		1.79883	404.144		1.76125	1077.28		1.81062	0		1.63842	276.656
1.7603	1.3889e-06		1.80207	319.372		1.76425	1238.6		1.81865	0		1.6469	742.038
1.76802	2.57231e-10		1.80973	357.927		1.77197	460.249		1.82195	0		1.65515	1145.77
1.77555	0		1.81307	394.785		1.77493	42.0218		1.82498	0		1.6634	2294.13
1.783	0		1.8163	324.614		1.78252	1.28423		1.82843	0		1.6716	4158.84
1.79037	0		1.81967	294.541		1.7856	22.4863		1.83152	0		1.67982	5099.98
1.79787	0		1.8275	393.641		1.78867	244.852		1.83958	0		1.68803	4839.06
1.80522	0		1.83088	507.913		1.79637	651.484		1.8474	0		1.696	6319.69
1.81275	0		1.83415	416.03		1.80402	633.11		1.85055	0		1.70397	8106.1
1.8202	0		1.83747	227.467		1.80707	526.774		1.85353	0		1.71192	9610
1.82298	0		1.84062	292.708		1.8101	588.302		1.86158	0		1.71992	10809.2
1.83047	0		1.84393	295.32		1.81323	519.795		1.8695	0		1.72787	11661.3
1.83798	0		1.85195	112.462		1.82102	517.812		1.87262	0		1.73595	11497.4
1.84535	0		1.85525	97.4392		1.82412	616.388		1.88022	0		1.74407	15164.2
1.8531	0		1.85838	240.385		1.8316	408.629		1.88815	0		1.75202	20040.7
1.86072	0		1.86182	214.645		1.83475	128.806		1.89147	0		1.7601	24946.1
1.86868	0		1.86497	68.5216		1.84235	176.312		1.89457	0		1.76795	27045
1.87645	0		1.86833	5.97738		1.8456	402.113		1.89788	0		1.776	29091.9
1.88432	0		1.87127	0.118306		1.84867	576.884		1.90105	0		1.78388	29505.6
1.89228	0		1.87427	0.140742		1.85632	950.735		1.9045	0		1.79182	27887.1
1.90008	0		1.87743	7.05592		1.86403	529.383		1.90752	0		1.79985	28330.3
1.90797	0		1.88045	77.695		1.87172	310.418		1.91515	0		1.80778	29215.4
1.91568	0		1.88333	213.16		1.87482	671.024		1.92298	0		1.81575	28680.4
1.92372	0		1.88665	192.515		1.87795	753.718		1.92607	0		1.82372	27306.1
1.93132	0		1.89442	61.9341		1.88127	536.343		1.92898	0		1.83173	25554.5
1.9391	5.83375e-11		1.9026	5.41648		1.88873	542.544		1.93203	0		1.83505	23147.1
1.9468	3.14895e-07		1.90537	0.106734		1.89187	587.505		1.93978	0		1.8382	23054.4
1.95478	0.000356286		1.91288	0.00044808		1.89488	526.491		1.94765	0		1.84178	22817.4
1.96248	0.0844981		1.92058	3.95661e-07		1.89802	430.794		1.95522	0		1.8495	21647.4
1.9702	4.20059		1.92333	7.32823e-11		1.90105	401.016		1.95822	0		1.8575	21594.1
1.9778	43.7711		1.93098	0		1.90425	241.805		1.96128	2.50082e-11		1.86085	20388.1
1.98557	95.6049		1.93393	0		1.90728	379.181		1.96888	1.3499e-07		1.86412	18464.2
1.99328	43.7711		1.9415	0		1.91495	641.864		1.97647	0.000152734		1.86745	17315.9
2.00123	4.20059		1.94925	0		1.9181	504.894		1.97945	0.0362228		1.87517	16133.6
2.00893	0.0844981		1.95197	0		1.92112	156.224		1.98255	1.80072		1.8786	15598.8
2.0169	0.000356286		1.95492	0		1.92422	13.9216		1.99035	18.7639		1.88187	14415.3
2.02452	3.14895e-07		1.95797	0		1.9272	4.33821		1.99328	40.9841		1.88527	13595
2.03228	5.83375e-11		1.96078	1.50634e-10		1.93032	8.89554		2.0008	18.7639		1.89297	12088.7
2.03538	0		1.96372	8.13096e-07		1.93337	4.08092		2.00872	1.80072		1.89637	11539
2.04295	0		1.97123	0.000919973		1.94125	1.01876		2.01625	0.0362228		1.89962	11990.2
2.05082	6.45343e-11		1.97892	0.218184		1.9443	16.1047		2.02413	0.000152734		1.90295	12312.6
2.05875	3.48345e-07		1.9817	10.8464		1.94735	134.705		2.03173	1.3499e-07		1.9061	12071.4
2.06187	0.000394132		1.98455	113.022		1.95053	279.102		2.03472	2.50082e-11		1.90958	10859.7
2.06955	0.0934738		1.99213	246.863		1.95818	126.332		2.0421	0		1.9128	9531.4
2.07725	4.64679		1.99498	113.022		1.9659	12.3391		2.04977	0		1.91627	9265.19
2.08502	48.4206		2.0025	10.8464		1.96892	12.4194		2.05755	0		1.91937	9404
2.0927	105.76		2.00542	0.218184		1.97208	127.511		2.0655	0		1.92283	9244.13
2.10033	48.4206		2.00813	0.000919973		1.97517	285.394		2.07338	0		1.92595	9479.23
2.10343	4.64679		2.01562	8.13096e-07		1.98293	161.388		2.08102	0		1.92938	9710.85
2.1065	0.0934738		2.01858	1.50634e-10		1.98605	193.198		2.08888	0		1.9324	9206.19
2.1142	0.000394132		2.02152	0		1.989	390.313		2.09672	0		1.93578	8783.12
2.12215	3.48345e-07		2.02912	0		1.99215	302.971		2.10425	0		1.9436	8287.5
2.12977	6.45343e-11		2.03653	0		1.99952	301.889		2.11218	0		1.94688	7392.95
2.13745	0		2.03933	0		2.00718	149.639		2.11995	0		1.95012	6673.81
2.14518	0		2.04683	0		2.0149	209.022		2.1278	0		1.95348	6675.01
2.15313	0		2.05428	0		2.01803	436.743		2.13578	0		1.95648	6836.26
2.16085	0		2.0617	0		2.0255	275.861		2.14382	0		1.95983	6712.03
2.16848	0		2.06455	0		2.03322	192.515		2.15152	0		1.96287	6792.6
2.1764	0		2.07182	1.55895e-10		2.03632	79.8922		2.15932	0		1.97102	7083.43
2.18417	0		2.07927	8.41493e-07		2.03938	7.63224		2.167	0		1.9741	6753.39
2.19187	0		2.08672	0.000952102		2.04703	0.155168		2.1745	0		1.97713	6165.36
2.1996	0		2.09412	0.225804		2.05018	0.397285		2.1819	0		1.98045	6354.07
2.20725	0		2.1015	11.2252		2.05327	19.8602		2.18925	0		1.98347	6458.85
2.21493	0		2.10438	116.969		2.06103	214.178		2.19682	0		1.99137	6063.65
2.2226	0		2.11187	255.485		2.06415	550.431		2.20422	0		1.99443	5627.5
2.23035	0		2.11935	116.969		2.0672	508.417		2.21182	0		1.99757	5293.48
2.23812	0		2.12675	11.2252		2.07037	332.062		2.21482	0		2.00058	5301.23
2.2458	0		2.13427	0.225804		2.07798	109.809		2.22232	0		2.00835	4818.02
2.25352	0		2.14197	0.000952102		2.0858	9.97736		2.23017	0		2.01125	4830.46
2.26123	0		2.14942	8.41493e-07		2.08885	7.75343		2.23775	0		2.01413	5119.11
2.26855	0		2.15703	1.55895e-10		2.09628	79.5951		2.24507	0		2.01718	5496.73
2.27152	0		2.16448	7.69959e-11		2.10402	182.511		2.24783	0		2.02482	4785.12
2.27433	0		2.17213	4.1561e-07		2.10713	102.478		2.2553	0		2.03255	4387.43
2.28178	0		2.17995	0.000470239		2.11018	18.4968		2.2627	0		2.04017	4746.93
2.28472	0		2.18773	0.111524		2.11783	1.4463		2.27028	0		2.0479	4638.65
2.29215	0		2.1957	5.54408		2.12582	12.1716		2.27302	0		2.05087	4109.02
2.2999	0		2.20353	57.7706		2.1289	129.95		2.2805	0		2.05822	4262.06
2.30728	0		2.21148	126.183		2.1367	318.704		2.28827	0		2.06563	4342.7
2.31015	0		2.21918	57.7706		2.1444	222.299		2.2957	5.10657e-11		2.07342	4562.38
2.31767	0		2.2269	5.54408		2.14757	67.8226		2.30358	2.75644e-07		2.07642	4480.46
2.32503	0		2.23477	0.111524		2.15057	130.13		2.31117	0.000311875		2.07945	4244.05
2.33247	0		2.24268	0.000932559		2.1536	339.028		2.31868	0.0739655		2.08248	4278.53
2.33528	0		2.25055	0.110052		2.16142	501.039		2.3263	3.67698		2.08528	5273.08
2.34258	0		2.25873	5.56726		2.16913	664.877		2.3342	38.3151		2.08833	5000.2
2.34533	0		2.26658	62.802		2.17682	393.748		2.34207	83.6878		2.09588	4688.23
2.35272	0		2.27465	187.083		2.1845	283.212		2.3499	38.3151		2.10365	4328.69
2.35993	0		2.28253	194.669		2.1922	118.236		2.35777	3.67698		2.1113	3816.02
2.36727	0		2.29035	68.5929		2.19993	11.3702		2.36565	0.0739655		2.11895	3973.35
2.36998	0		2.29353	6.16994		2.20292	3.77802		2.37375	0.000312479		2.12667	4455.5
2.37733	0		2.3012	0.196066		2.2105	37.0009		2.38163	0.000682869		2.13435	4688.37
2.38	0		2.30437	3.66434		2.2136	80.8153		2.38967	0.161886		2.13735	4472.27
2.38265	0		2.30745	38.1779		2.21673	37.0002		2.39765	8.04772		2.14492	4557.91
2.38532	0		2.31555	83.3882		2.22458	3.60551		2.40553	83.8592		2.1527	4010.87
2.38792	0		2.32353	38.1779		2.23237	2.83328		2.41363	183.165		2.16035	3663.12
2.3906	0		2.33148	3.66382		2.23543	30.8067		2.4214	83.8592		2.16808	4454.57
2.39778	0		2.33465	0.073701		2.23843	88.4714		2.42928	8.04772		2.17115	4188.33
2.40503	0		2.33758	0.000696857		2.24613	89.7563		2.4373	0.161886		2.17895	3896.62
2.41215	0		2.34557	0.0915696		2.25383	62.3533		2.44517	0.000682593		2.18667	4061.56
2.41932	0		2.35352	4.55309		2.26152	81.0316		2.45295	6.03294e-07		2.19435	4657.09
2.42195	0		2.36115	47.6768		2.2692	103.891		2.46093	1.11766e-10		2.20207	4636.29
2.42905	0		2.3692	115.694		2.2724	165.09		2.46878	0		2.20977	4921.19
2.4363	0		2.37235	173.412		2.28017	176.485		2.47675	0		2.21778	5126.22
2.44375	0		2.37998	279.714		2.2832	594.671		2.48455	2.72001e-12		2.22105	4587.06
2.4464	0		2.3832	126.07		2.29098	1266.36		2.49217	1.46821e-08		2.22427	4068.77
2.44907	0		2.39082	12.0901		2.29905	1050.59		2.50003	1.6612e-05		2.22767	3823.68
2.45172	0		2.39402	0.24383		2.30675	328.311		2.50797	0.00393975		2.23088	3764.77
2.45437	0		2.39702	0.151501		2.31447	45.9092		2.51585	0.195854		2.23428	3430.07
2.45702	0		2.40038	7.48048		2.32208	47.7115		2.52363	2.04084		2.2421	3554.73
2.46413	0		2.40805	77.9484		2.32988	111.908		2.53155	4.45779		2.2501	3973.25
2.46675	0		2.41607	170.255		2.33293	211.727		2.53938	2.08381		2.25807	4215.02
2.46935	0		2.4237	77.9484		2.3407	136.862		2.5473	2.42131		2.266	4074.99
2.47205	0		2.42685	7.48048		2.34843	121.043		2.5551	27.6444		2.27367	4023.96
2.47925	0		2.4344	0.150476		2.35607	93.6791		2.56303	106.749		2.27702	3774.07
2.4819	0		2.4421	0.00129393		2.35912	33.925		2.5708	150.169		2.28492	3776.68
2.48448	0		2.44975	0.156398		2.36705	61.866		2.5787	60.8971		2.29288	4038.17
2.49173	0		2.4574	7.77484		2.3747	141.728		2.58665	11.1072		2.29623	3871.58
2.49433	0		2.46048	81.0157		2.38247	188.197		2.59462	56.7566		2.29938	3672.84
2.49695	0		2.4636	176.955		2.39018	288.231		2.6024	124.78		2.3074	3844.52
2.49963	0		2.47175	81.0157		2.39813	169.235		2.61015	68.165		2.31535	4048.46
2.50225	0		2.47937	7.77484		2.40113	452.17		2.61808	30.6484		2.31862	4165.64
2.50498	0		2.48252	0.156397		2.40872	1187.15		2.62563	11.6534		2.32625	4114.11
2.50758	0		2.49	0.000659448		2.41662	1061.63		2.63357	1.10832		2.32955	4387.15
2.51492	0		2.49318	5.82838e-07		2.42435	599.439		2.64168	0.0222858		2.3328	4027.85
2.51755	0		2.49613	1.07977e-10		2.42748	759.304		2.64955	9.41343e-05		2.33615	3599.84
2.5202	0		2.50375	0		2.43057	796.682		2.65267	0.000190062		2.3392	3756.05
2.52285	0		2.51145	0		2.4337	682.397		2.66028	0.0450561		2.3426	3805.46
2.5255	0		2.5147	0		2.44145	439.221		2.66817	2.23984		2.34582	3430.89
2.5326	0		2.52232	0		2.44907	484.397		2.6763	23.3396		2.34928	3351.82
2.53518	0		2.5301	0		2.4521	537.416		2.68385	50.9785		2.35243	3491.95
2.53782	0		2.53315	1.08027e-10		2.45513	767.13		2.69177	23.3396		2.36048	3989.13
2.54048	0		2.54078	5.83108e-07		2.45825	398.786		2.69485	2.23984		2.36377	4117.9
2.54312	0		2.54868	0.000659755		2.46612	223.47		2.70245	0.0450561		2.367	3739.33
2.5504	0		2.55175	0.15647		2.47378	488.497		2.71038	0.000189979		2.37037	3726.21
2.55758	0		2.55927	7.77845		2.47682	860.724		2.71368	1.67908e-07		2.37363	4021.97
2.56475	0		2.56703	81.0533		2.48432	516.129		2.7213	3.36404e-11		2.38172	4081.98
2.56735	0		2.5747	177.037		2.48745	138.605		2.72922	1.3676e-08		2.38968	4358.05
2.56998	0		2.58257	81.0542		2.49045	107.299		2.73238	1.54737e-05		2.39357	4329.17
2.57267	0		2.59063	7.97773		2.49352	146.346		2.73553	0.00367022		2.39678	4205.2
2.5753	0		2.59855	10.063		2.50113	191.536		2.73888	0.182918		2.4048	4010.42
2.58257	0		2.6063	103.23		2.50877	307.745		2.74188	2.01603		2.41268	3943.28
2.5897	0		2.61423	225.714		2.51653	138.745		2.74962	9.87093		2.41598	4336.95
2.5923	0		2.62187	115.264		2.52413	13.5466		2.75748	61.5365		2.41925	4658.33
2.59947	0		2.62955	135.418		2.53185	12.6228		2.76067	132.652		2.42277	4121.66
2.60208	0		2.63722	279.076		2.53487	147.877		2.7685	83.7213		2.43042	4168.23
2.6047	0		2.64492	177.003		2.53798	522.355		2.7764	58.4206		2.43842	4463.88
2.61198	0		2.65258	124.719		2.541	675.113		2.77955	24.2438		2.44633	5148.03
2.61458	0		2.6604	51.8326		2.54407	290.108		2.78253	2.31605		2.45438	5021.41
2.62178	0		2.66808	4.95265		2.54705	315.129		2.79058	0.0465798		2.46233	4467.88
2.62443	0		2.67578	0.251568		2.55495	840.591		2.79847	0.000196402		2.4656	4203.86
2.63165	0		2.68375	7.55539		2.55802	832.809		2.80158	1.73585e-07		2.4734	4645.81
2.63908	0		2.69162	78.7251		2.56102	285.205		2.80913	3.21584e-11		2.48143	4709.7
2.6462	0		2.69962	172.063		2.56408	30.0218		2.81233	0		2.48493	4229.73
2.65337	0		2.70752	84.3413		2.57192	51.543		2.8155	3.24353e-11		2.48818	4328.13
2.66053	0		2.71548	66.082		2.57957	152.103		2.82352	1.7508e-07		2.49617	4402.32
2.66768	0		2.72345	127.987		2.58733	238.667		2.83143	0.000198093		2.49947	4709.34
2.67488	0		2.73127	58.5277		2.595	280.668		2.83908	0.0469804		2.50267	4663.26
2.6821	0		2.73912	5.61667		2.60267	187.382		2.84717	2.3355		2.50615	4027.78
2.68472	0		2.74678	0.112984		2.61037	421.558		2.85035	24.3365		2.50938	4121.34
2.68738	0		2.7546	0.000476396		2.61342	761.577		2.85347	53.1557		2.51282	4228.38
2.69452	0		2.75748	4.21051e-07		2.61648	493.246		2.85662	24.3367		2.5206	4203.2
2.69708	0		2.76025	7.8004e-11		2.62418	387.09		2.85957	2.38613		2.52853	4478.52
2.70435	0		2.76783	0		2.63198	460.98		2.86287	2.56411		2.5365	4896.51
2.70695	0		2.77525	0		2.635	353.457		2.86607	26.2293		2.5398	5179.45
2.70958	0		2.7781	0		2.63803	451.769		2.86938	57.2897		2.54767	5029.45
2.71225	0		2.78088	0		2.64113	328.825		2.87243	26.2291		2.5557	4902.44
2.71952	0		2.78832	0		2.64408	217.003		2.8757	2.51713		2.55893	4865.09
2.7221	0		2.79572	0		2.64718	345.932		2.88328	0.0506341		2.56675	4654.41
2.72933	0		2.79862	0		2.6551	264.832		2.88652	0.000213499		2.57475	4542.41
2.73192	0		2.80135	0		2.66282	122.507		2.88973	1.88696e-07		2.58273	3890.55
2.73457	0		2.80865	0		2.66585	238.166		2.89768	1.04335e-10		2.5906	3640.95
2.73725	0		2.81617	0		2.66882	574.621		2.90528	3.74558e-07		2.59385	4051.47
2.73988	0		2.8189	0		2.67655	884.143		2.90847	0.000424088		2.59688	4374.63
2.74258	0		2.82618	0		2.68432	1029.41		2.91603	0.100915		2.60025	4900.81
2.7452	0		2.83368	0		2.68733	957.754		2.92392	5.09688		2.60788	4695.34
2.74787	0		2.83655	0		2.69037	422.179		2.9271	57.17		2.61117	3913.28
2.7505	0		2.8393	0		2.69802	143.751		2.93465	170.848		2.61425	4005.27
2.7532	0		2.84692	0		2.70567	301.238		2.9425	217.053		2.6176	4612.51
2.76043	0		2.8543	0		2.70873	728.825		2.95038	172.491		2.62078	4475.54
2.76302	0		2.85702	0		2.71175	640.96		2.95797	102.177		2.62412	4546.84
2.77023	0		2.86438	0		2.71948	278.106		2.96558	106.292		2.62723	5216.41
2.7728	0		2.86712	0		2.72253	311.613		2.97353	51.0683		2.63528	5085.66
2.78002	0		2.8745	0		2.72553	547.674		2.97687	52.6216		2.6385	4581.89
2.7826	0		2.88188	1.84481e-10		2.72865	573.985		2.98445	105.31		2.64175	5251.33
2.78523	0		2.88927	9.95792e-07		2.73167	347.681		2.98767	48.1741		2.6498	5505.31
2.78793	0		2.89675	0.00112668		2.73473	348.533		2.99522	4.7118		2.65295	5372.57
2.79053	0		2.90408	0.267208		2.73775	368.077		3.00308	4.50433		2.65607	5504.92
2.79782	0		2.91162	13.2835		2.74545	532.177		3.01068	45.9676		2.65943	5634.53
2.80037	0		2.91895	138.417		2.75312	291.968		3.01387	100.402		2.66248	5913.99
2.80302	0		2.92662	302.331		2.75617	78.9319		3.01687	45.9672		2.66578	5048.25
2.8057	0		2.93432	138.417		2.75923	63.486		3.02018	4.41134		2.6688	4399.83
2.80832	0		2.94202	13.2835		2.76698	27.6139		3.02773	0.0887376		2.67218	4354.15
2.81103	0		2.94973	0.267208		2.76995	2.64485		3.0309	0.000374162		2.67537	4534.76
2.81365	0		2.95745	0.00112668		2.7728	0.123988		3.03397	3.30763e-07		2.68295	4334.05
2.81633	0		2.96537	9.95792e-07		2.77587	3.82534		3.04173	3.69702e-07		2.69063	4325.01
2.81895	0		2.97325	1.84481e-10		2.78372	55.0992		3.04962	0.000418571		2.69835	4359.79
2.82165	0		2.98118	1.25997e-10		2.79142	281.301		3.05298	0.0996574		2.70153	4230.72
2.82425	0		2.98917	6.80108e-07		2.79913	505.444		3.05592	5.04626		2.7046	4302.33
2.82693	0		2.99713	0.000769504		2.80207	304.692		3.06392	57.1888		2.70788	4196.77
2.82955	0		3.0051	0.182498		2.80507	132.291		3.0718	174.345		2.71093	4188.62
2.83223	0		3.01302	9.07239		2.81293	45.9063		3.0749	204.193		2.71428	4353.47
2.8395	0		3.02098	94.5365		2.81578	50.5767		3.07795	126.675		2.722	4216.7
2.84205	0		3.02895	206.487		2.81858	138.643		3.08123	67.0485		2.7251	4246.87
2.84933	0		3.03693	94.5365		2.82152	143.203		3.08892	21.1002		2.72817	4548.31
2.85658	0		3.04492	9.07351		2.82435	71.9482		3.09697	1.87298		2.73152	4903.91
2.8592	0		3.05288	0.448559		2.82712	233.029		3.10458	0.0370715		2.73925	4797.77
2.86172	0		3.06083	13.2279		2.8346	499.262		3.10773	0.000155784		2.7469	4886.14
2.86438	0		3.0688	137.992		2.83742	228.539		3.1107	1.37588e-07		2.75013	5074.04
2.86705	0		3.07687	309.48		2.84025	21.9326		3.11407	2.54848e-11		2.75312	5266.62
2.8697	0		3.08482	225.964		2.84762	0.558161		3.12168	6.42048e-11		2.75642	5251.11
2.87237	0		3.09263	211.276		2.85508	6.34036		3.12483	3.46566e-07		2.7639	5344.95
2.87962	0		3.09587	155.851		2.8578	92.0597		3.12782	0.00039212		2.7719	5046.09
2.88677	0		3.1036	232.568		2.86052	472.118		3.1311	0.0929965		2.77962	5189.04
2.88933	0		3.11155	270.167		2.86783	808.16		3.13415	4.62306		2.78757	5271.61
2.89195	0		3.11475	110.58		2.87058	348.598		3.14208	48.1734		2.79068	4706.01
2.89462	0		3.12248	94.1692		2.87342	33.0234		3.14522	105.221		2.79362	4376.15
2.90192	0		3.13042	191.311		2.87615	0.662476		3.14828	48.2681		2.80133	4533.13
2.90447	0		3.13805	153.935		2.879	0.0035472		3.15148	9.33376		2.80903	4991.2
2.90708	0		3.14127	201.878		2.8817	0.179173		3.15917	49.1796		2.81668	5155.43
2.90977	0		3.14898	185.593		2.8844	8.90697		3.16698	107.215		2.8247	4796.51
2.91238	0		3.15695	111.712		2.88727	92.8127		3.1701	49.0866		2.8278	4776.67
2.9197	0		3.16493	197.724		2.89	202.722		3.17775	4.7107		2.8309	4753.95
2.92225	0		3.16812	346.133		2.89287	92.8146		3.181	0.0947595		2.83417	4605.6
2.92483	0		3.17583	344.253		2.89553	9.34595		3.18413	0.000399553		2.84197	4470.98
2.92753	0		3.1838	185.073		2.9029	22.0018		3.18745	3.53166e-07		2.84957	4561.64
2.93015	0		3.19178	149.545		2.90562	227.4		3.19045	1.6475e-07		2.85275	4214.73
2.93282	0		3.19498	63.9141		2.91297	497.212		3.1985	0.000186331		2.86053	4166.61
2.93542	0		3.19798	20.1097		2.9157	253.853		3.20157	0.044191		2.8685	4455.18
2.93813	0		3.20133	146.248		2.91838	297.499		3.20465	2.19683		2.87162	4144.24
2.94073	0		3.20905	319.168		2.92125	602.572		3.21237	22.8915		2.87935	3971.09
2.94802	0		3.21697	146.126		2.92865	275.678		3.22008	49.9996		2.88733	3821.7
2.9552	0		3.2247	14.1842		2.93137	26.4559		3.22337	22.8915		2.89497	3824.7
2.95775	0		3.22792	8.28301		2.93403	0.534054		3.22637	2.19724		2.9027	4529.23
2.96038	0		3.23088	83.4886		2.94142	0.446512		3.22952	0.142842		2.91063	4105.85
2.96307	0		3.239	188.312		2.94892	22.0855		3.23248	4.90433		2.9185	4163.62
2.96568	0		3.24678	158.182		2.95627	230.136		3.2358	51.1024		2.92657	4739.66
2.96837	0		3.25	275.526		2.95893	502.664		3.23878	111.618		2.93453	5416.91
2.97098	0		3.25302	362.326		2.96167	230.137		3.2421	51.1024		2.94242	5544.25
2.97368	0		3.26113	275.732		2.969	22.231		3.24503	4.90414		2.9505	5041.45
2.98098	0		3.269	349.364		2.9762	7.67816		3.24832	0.0986508		2.95847	4524.19
2.98358	0		3.27222	236.872		2.97885	75.3808		3.25595	0.000415961		2.96613	3707.58
2.9861	0		3.27988	136.873		2.98147	164.643		3.25913	3.67637e-07		2.97363	2963.91
2.98877	0		3.2878	185.986		2.98867	75.3794		3.26212	6.81085e-11		2.98128	3149.68
2.99605	0		3.29552	150.665		2.99135	7.35083		3.26548	0		2.98867	3757.91
3.00328	0		3.30357	281.005		2.99405	5.95864		3.26843	2.31962e-11		2.99145	4037.86
3.0059	0		3.31147	455.096		3.0014	60.5748		3.2717	1.25209e-07		2.99432	3686.83
3.00853	0		3.31465	441.918		3.00892	132.306		3.27468	0.000141667		3.00168	3518.1
3.01107	0		3.31777	417.128		3.01613	60.5746		3.27805	0.0335982		3.00443	3479.11
3.0137	0		3.32578	287.006		3.01897	5.91067		3.28558	1.67024		3.01192	3588.51
3.01637	0		3.33383	240.74		3.0216	4.96781		3.28882	17.4043		3.01938	4148.53
3.01898	0		3.34148	233.569		3.02428	50.9696		3.29658	38.0145		3.02212	3975.4
3.02632	0		3.3495	167.099		3.02693	132.295		3.30455	17.4043		3.02487	4451.03
3.02892	0		3.35725	189.627		3.0296	279.066		3.31242	1.67062		3.02757	5066.58
3.03143	0		3.36062	89.3515		3.03222	504.022		3.31555	0.123101		3.03025	3836.17
3.03413	0		3.36367	70.0439		3.03492	228.636		3.3185	4.44987		3.03315	3351.91
3.04135	0		3.3718	135.827		3.03753	22.0112		3.32177	46.4454		3.04053	3659.24
3.04388	0		3.3796	68.4839		3.04027	4.35096		3.3248	105.332		3.04795	4507.27
3.0465	0		3.38285	78.0717		3.04293	40.7427		3.33262	88.719		3.05065	4587.15
3.04918	0		3.3859	219.054		3.0456	88.9862		3.34045	96.9621		3.05803	3879.07
3.05182	0		3.38922	322.419		3.04825	40.7408		3.34825	42.4449		3.06517	3338.94
3.05913	0		3.39222	377.714		3.0509	3.90978		3.35135	4.0651		3.07235	4027.02
3.06168	0		3.39562	338.122		3.0536	0.0786483		3.35897	0.0817657		3.07985	4716.02
3.0643	0		3.39867	279.198		3.0564	0.000331621		3.36212	0.000574684		3.08257	4687.39
3.067	0		3.40197	158.784		3.06365	2.93095e-07		3.36508	0.0545293		3.09018	4083.88
3.06963	0		3.40502	139.491		3.07075	5.42988e-11		3.36828	2.71076		3.09763	4246.8
3.07683	0		3.4129	68.7123		3.07793	0		3.3714	28.2467		3.10507	4928.4
3.07937	0		3.42072	101.991		3.08062	0		3.3747	61.6968		3.1125	5322.12
3.08667	0		3.42395	247.177		3.08327	0		3.37772	28.3039		3.11995	4567.18
3.0938	0		3.43158	193.481		3.0904	0		3.38098	5.55386		3.12738	4159.94
3.09635	0		3.43493	55.6401		3.09753	0		3.38407	29.6803		3.13502	4415.27
3.09895	0		3.43808	18.5605		3.10018	0		3.38737	64.7089		3.14268	4415.83
3.10167	0		3.44148	149.959		3.1028	0		3.39493	29.6258		3.1504	4913.37
3.10428	0		3.44912	384.831		3.10548	7.88109e-11		3.4028	2.8431		3.15808	4895.74
3.10695	0		3.45233	376.003		3.10808	4.25407e-07		3.40603	0.0571912		3.1659	4888.35
3.10957	0		3.45535	330.379		3.11078	0.000481325		3.4092	0.000241147		3.17377	4889.81
3.11227	0		3.45872	291.985		3.11338	0.114155		3.41248	2.13132e-07		3.18175	4841.16
3.1149	0		3.46637	306.198		3.1161	5.67726		3.42005	3.94848e-11		3.18972	4650.57
3.11758	0		3.47433	244.291		3.12327	59.7227		3.42323	0		3.19767	4017.06
3.12022	0		3.47753	297.913		3.12597	158.497		3.42623	3.22781e-11		3.20563	3738.06
3.1229	0		3.48057	398.721		3.12862	364.857		3.42952	1.74231e-07		3.2136	3911.03
3.12552	0		3.48877	175.914		3.13128	673.439		3.43732	0.000197133		3.22178	3723.84
3.13283	0		3.49638	112.823		3.13842	305.839		3.44052	0.0467527		3.2297	4027.77
3.13538	0		3.50415	221.068		3.14105	29.34		3.44805	2.32418		3.23768	4737.74
3.13802	0		3.50737	190.837		3.14365	0.590188		3.45567	24.2185		3.24568	4520.88
3.14068	0		3.51498	214.511		3.14632	0.00248853		3.45878	52.8981		3.25355	4444.58
3.14333	0		3.51828	100.641		3.15358	4.62576e-06		3.46642	24.2189		3.2615	4791.53
3.14595	0		3.52148	86.1166		3.1607	0.00274527		3.47403	2.40924		3.26958	4411.59
3.14857	0		3.52485	263.488		3.16783	0.651078		3.47722	4.27543		3.27757	4726.1
3.15125	0		3.53247	374.651		3.17047	32.3665		3.48013	44.064		3.2854	4880.58
3.15388	0		3.54018	327.869		3.1731	337.266		3.48347	96.2442		3.29348	4678.49
3.15657	0		3.54355	334.932		3.1758	736.658		3.4911	44.0641		3.3012	4623.66
3.15918	0		3.54668	347.314		3.17842	337.266		3.49863	4.30799		3.30917	5348.92
3.1619	0		3.55018	307.387		3.18112	32.3665		3.50182	4.02806		3.31712	6313.5
3.16453	0		3.55332	129.448		3.18375	0.651078		3.50477	41.0873		3.32502	6266.94
3.17182	0		3.56148	187.71		3.19095	0.00274527		3.5081	89.7422		3.33275	5332.13
3.17437	0		3.56942	392.302		3.1936	2.42634e-06		3.51105	41.087		3.3407	5182.08
3.17698	0		3.57717	231.187		3.19622	4.49504e-10		3.5189	3.94337		3.34872	5075.01
3.17968	0		3.58038	177.993		3.19893	0		3.527	0.169392		3.35188	4701.36
3.18232	0		3.588	168.721		3.20153	0		3.53012	4.47818		3.3596	4792.25
3.185	0		3.5957	59.604		3.20425	0		3.53308	46.6603		3.36755	5117.3
3.18762	0		3.599	10.3621		3.2114	0		3.53638	101.915		3.37075	5268.71
3.1903	0		3.6066	61.4787		3.21405	0		3.53935	46.6603		3.37837	4882.64
3.19757	0		3.60985	230.316		3.21667	0		3.54692	4.47785		3.38608	4446.02
3.20477	0		3.61288	327.228		3.21938	0		3.55005	0.0900755		3.38927	4663.04
3.20727	0		3.6207	256.157		3.22198	0		3.5578	0.000379803		3.39238	4800.74
3.20992	0		3.6239	333.375		3.2247	3.04592e-10		3.56533	3.3568e-07		3.39577	5231.12
3.21262	0		3.62702	280.023		3.23187	1.64413e-06		3.56855	6.21881e-11		3.40367	5908.57
3.21992	0		3.63508	267.17		3.2345	0.00186025		3.57148	0		3.40683	6011.32
3.22705	0		3.6428	273.489		3.24168	0.441182		3.57487	0		3.40995	5524.94
3.2296	0		3.65068	186.027		3.24893	21.9321		3.58265	0		3.41322	5461.62
3.23218	0		3.65392	206.174		3.25155	228.539		3.59058	0		3.42087	6014.01
3.23488	0		3.65693	185.821		3.25418	499.323		3.59368	0		3.42412	6067.08
3.2375	0		3.6603	267.97		3.25685	235.983		3.60127	0		3.43177	5902.92
3.24018	0		3.66335	269.79		3.25947	99.5058		3.60437	0		3.43508	5868.52
3.24283	0		3.6667	264.645		3.26213	169.878		3.60755	0		3.44288	6230.92
3.25012	0		3.66987	258.48		3.2648	77.6543		3.61073	0		3.4506	6070.84
3.25267	0		3.678	285.894		3.26743	11.3586		3.61375	0		3.45388	5956.5
3.25532	0		3.6812	264.351		3.27003	40.9349		3.61713	0		3.45685	6218.52
3.25795	0		3.68427	226.448		3.2727	89.0835		3.62027	0		3.46467	6087.42
3.26057	0		3.68767	236.532		3.27537	40.7869		3.62353	0		3.47243	5207.31
3.26327	0		3.69088	243.232		3.27802	4.3469		3.62663	6.08576e-11		3.47558	5447.95
3.2659	0		3.69873	214.098		3.28067	21.5977		3.63435	3.28498e-07		3.47865	6474.99
3.2686	0		3.702	86.032		3.28333	224.233		3.63753	0.000371677		3.48197	7001.76
3.27122	0		3.70527	95.0497		3.28598	489.77		3.64048	0.0881483		3.48495	7299.02
3.27392	0		3.71305	239.488		3.29312	224.233		3.64823	4.38205		3.4931	6951.65
3.27652	0		3.71628	218.655		3.29573	21.519		3.6561	45.6622		3.49625	6501.74
3.28385	0		3.72392	130.834		3.29835	0.432872		3.65922	99.7887		3.49933	6248.87
3.28647	0		3.72715	149.979		3.30107	0.0018252		3.66227	48.337		3.50268	6142.19
3.2891	0		3.73025	128.237		3.30365	1.61316e-06		3.66555	32.2569		3.5103	5844.05
3.29173	0		3.73358	152.634		3.30637	2.98855e-10		3.66855	60.9725		3.51798	5449.3
3.29437	0		3.7412	122.109		3.30898	0		3.6763	27.8753		3.5212	6027.82
3.29688	0		3.74925	209.117		3.31168	0		3.68423	2.67507		3.52432	6360.19
3.2995	0		3.75242	317.164		3.3143	0		3.69203	0.0538112		3.52763	5744.8
3.30217	0		3.75542	297.867		3.32158	0		3.69518	0.000226895		3.53085	5578.12
3.3048	0		3.76355	217.35		3.32435	0		3.69822	2.00536e-07		3.53407	5638.83
3.30747	0		3.76673	123.616		3.327	0		3.70598	3.71512e-11		3.5417	5598.71
3.3101	0		3.76973	155.997		3.32968	0		3.71362	0		3.54483	5614.13
3.3128	0		3.77758	189.426		3.33227	0		3.71673	0		3.54805	5536.32
3.31543	0		3.78532	262.331		3.335	0		3.71978	0		3.55138	5394.6
3.31812	0		3.78847	378.859		3.3376	0		3.72302	0		3.55445	5807.35
3.32075	0		3.79162	356.452		3.34028	0		3.72602	0		3.55778	6490.44
3.3234	0		3.79488	235.825		3.3429	0		3.72918	0		3.56078	6635.23
3.32602	0		3.79792	142.124		3.35013	0		3.73205	4.79279e-12		3.56415	7245.54
3.33342	0		3.80127	98.6946		3.35277	0		3.73978	2.58706e-08		3.56717	7691.04
3.33602	0		3.80895	204.979		3.35997	0		3.74282	2.92712e-05		3.57045	7358.59
3.33863	0		3.81663	266.508		3.36258	3.04592e-10		3.74588	0.00694237		3.57365	6787.07
3.34115	0		3.81988	105.468		3.36522	1.64413e-06		3.75345	0.345465		3.57687	6635.51
3.34378	0		3.82752	14.1096		3.3679	0.00186025		3.7565	3.68156		3.57992	6864.84
3.34645	0		3.83075	48.905		3.37513	0.441182		3.7595	12.1043		3.58318	7976.73
3.3491	0		3.83378	147.58		3.38237	21.9321		3.76705	47.8795		3.58632	8407.23
3.3518	0		3.83715	197.414		3.38502	228.538		3.77002	97.069		3.58952	7621.98
3.35442	0		3.84455	169.335		3.39213	499.174		3.77287	44.2904		3.59257	6958.69
3.3571	0		3.8477	102.94		3.39473	228.733		3.77592	4.24978		3.59622	6602.17
3.36438	0		3.8508	146.699		3.39735	31.63		3.77888	0.0854871		3.60413	6716.25
3.3716	0		3.85423	193.028		3.40005	101.496		3.78193	0.000360456		3.60737	6358.16
3.37422	0		3.85733	200.695		3.40268	220.725		3.78942	3.18581e-07		3.61033	6616.7
3.37672	0		3.86053	222.749		3.40538	101.054		3.7971	6.09666e-11		3.6137	7343.64
3.3794	0		3.86817	239.664		3.40797	9.69789		3.80497	1.05057e-08		3.61677	6968.67
3.382	0		3.87583	211.166		3.41065	0.195081		3.81253	1.18866e-05		3.62002	7003.85
3.38468	0		3.87898	173.274		3.41328	0.000822679		3.81557	0.00281906		3.6231	7302.9
3.3873	0		3.88672	111.325		3.41598	0.000137028		3.8186	0.140142		3.6265	7486.94
3.39	0		3.89477	171.77		3.41857	0.0323256		3.82162	1.46031		3.6297	7886.21
3.39263	0		3.9024	301.656		3.42128	1.60698		3.82922	3.18961		3.63308	8189.23
3.39532	0		3.91015	395.113		3.4239	16.7451		3.83232	1.46031		3.6361	7487.81
3.39793	0		3.91807	285.301		3.43122	36.5746		3.83518	0.140142		3.6394	6443.02
3.40063	0		3.92127	227.529		3.43387	16.7451		3.83827	0.00281965		3.64245	5906.89
3.40325	0		3.92435	249.275		3.43652	1.60698		3.84125	0.000679048		3.64583	6894.07
3.40592	0		3.92767	357.642		3.44368	0.0323256		3.84425	0.158226		3.64882	7713.59
3.40857	0		3.93542	394.333		3.45085	0.000136718		3.852	7.86577		3.65217	7519.89
3.41125	0		3.94302	155.88		3.45345	0.000472688		3.85505	81.9632		3.65518	7891.31
3.4139	0		3.94618	59.7685		3.45607	0.112076		3.85798	179.024		3.65862	7678.19
3.41655	0		3.94925	142.754		3.45875	5.57153		3.86112	81.9632		3.6618	6773.43
3.41917	0		3.9571	163.267		3.46138	58.0567		3.86408	7.86577		3.66515	6773.29
3.42185	0		3.96512	123.147		3.46405	126.807		3.87173	0.158226		3.6682	6563.78
3.4245	0		3.9731	270.294		3.47128	58.0567		3.87928	0.000667161		3.67153	6834.86
3.43178	0		3.98077	556.881		3.47388	5.57153		3.8869	5.89654e-07		3.6746	6658.1
3.43432	0		3.98398	666.162		3.47652	0.112076		3.88988	1.09239e-10		3.68237	6027.44
3.43693	0		3.99162	428.018		3.47922	0.000472567		3.8974	0		3.69008	5881.08
3.43962	0		3.99938	280.52		3.48183	4.17667e-07		3.905	0		3.69328	6168.05
3.44227	0		4.00255	175.404		3.48453	7.73771e-11		3.9126	0		3.69637	6358.7
3.44497	0		4.0056	182.541		3.49177	0		3.91995	0		3.70442	6054.52
3.4476	0		4.01338	138.131		3.4989	0		3.92767	0		3.70768	5970.83
3.45023	0		4.02117	147.966		3.50157	0		3.93505	0		3.71085	6261.43
3.45287	0		4.02425	140.103		3.50422	4.79401e-11		3.94267	0		3.71405	6140.95
3.45553	0		4.02732	220.873		3.50687	2.58772e-07		3.94568	0		3.71705	5971.24
3.45815	0		4.0307	233.568		3.5094	0.000292786		3.94865	0		3.72037	5777.92
3.46083	0		4.03367	218.015		3.51212	0.0694381		3.9517	0		3.72803	5748.74
3.46347	0		4.04158	258.555		3.5147	3.45192		3.9545	0		3.73575	6617.81
3.46613	0		4.04473	361.849		3.52203	35.9698		3.95748	0		3.73893	7241.65
3.46875	0		4.04782	382.416		3.52468	78.5653		3.96048	0		3.742	6992.42
3.47143	0		4.05115	308.76		3.52733	35.9698		3.96348	0		3.74975	6927.08
3.474	0		4.0541	229.313		3.53	3.45192		3.96652	0		3.75297	7372.53
3.47668	0		4.06172	223.507		3.53262	0.0694381		3.96955	0		3.75602	8030.53
3.4793	0		4.06497	297.374		3.53975	0.000292786		3.97257	0		3.75942	8495
3.48197	0		4.07237	412.847		3.54233	2.58772e-07		3.97555	0		3.76728	7921.65
3.48462	0		4.0756	336.846		3.545	4.79401e-11		3.97835	0		3.77522	6696.42
3.49193	0		4.08327	148.67		3.55225	0		3.98142	0		3.77843	6808.46
3.49445	0		4.08648	100.458		3.55945	0		3.98888	0		3.78155	7759.95
3.49705	0		4.08952	55.1012		3.56218	0		3.99188	0		3.78952	8043.03
3.49965	0		4.0973	147.402		3.56482	0		3.99938	0		3.79747	7780.92
3.50228	0		4.10052	364.869		3.56752	0		4.00245	0		3.80068	7588.66
3.50495	0		4.10352	352.611		3.57015	0		4.00547	0		3.80838	7277.69
3.5076	0		4.11138	309.974		3.57743	0		4.0085	0		3.81163	7359.96
3.5103	0		4.11942	189.496		3.58468	0		4.01585	0		3.81927	7068.81
3.51292	0		4.12255	51.3435		3.5873	2.94343e-10		4.02362	0		3.82255	7047.51
3.5156	0		4.12558	9.89493		3.58997	1.58881e-06		4.02653	1.27192e-10		3.82573	6847.27
3.51823	0		4.12867	59.0962		3.59262	0.00179765		4.02935	6.86561e-07		3.82917	6146.75
3.52093	0		4.13173	133.489		3.59527	0.426337		4.03233	0.000776806		3.83213	6310.73
3.52352	0		4.1351	108.956		3.59792	21.1941		4.03965	0.18423		3.8355	6525.79
3.5262	0		4.14272	114.948		3.60055	220.848		4.04263	9.15848		3.83855	5747.87
3.52885	0		4.15042	50.1522		3.60768	482.376		4.05012	95.4337		3.84185	5897.45
3.5315	0		4.1581	4.80253		3.61027	220.848		4.05307	208.494		3.8449	6397
3.53415	0		4.1658	0.096598		3.6175	21.1941		4.0606	97.828		3.84823	7752.82
3.53683	0		4.16903	0.0010898		3.6201	0.426337		4.06358	34.1092		3.85128	8430.72
3.53947	0		4.1767	0.162593		3.62272	0.00179765		4.0711	54.6817		3.85455	7124.43
3.54215	0		4.17992	8.25625		3.62997	1.58881e-06		4.07412	24.9515		3.85765	6227.68
3.54477	0		4.18297	94.7341		3.63253	2.94343e-10		4.07712	2.39445		3.86548	6884.71
3.54743	0		4.18628	301.611		3.63517	0		4.0801	0.0481667		3.86868	7688.61
3.55003	0		4.1893	386.954		3.63787	0		4.08292	0.000686515		3.87193	7493.75
3.55272	0		4.19263	252.126		3.6405	3.04592e-10		4.08588	0.11465		3.87525	7547.9
3.55985	0		4.2003	173.395		3.64317	1.64413e-06		4.09323	5.6995		3.8783	7213.32
3.56252	0		4.2035	297.859		3.6458	0.00186025		4.1006	59.3901		3.88163	7258.06
3.56515	0		4.20657	303.731		3.6485	0.441182		4.10353	129.72		3.88463	7575.4
3.5725	0		4.21438	238.988		3.65573	21.9321		4.10633	59.3901		3.88805	7580.74
3.57502	0		4.22208	223.76		3.65835	228.538		4.10935	5.6995		3.89133	7147.08
3.57762	0		4.22522	327.286		3.66095	499.173		4.11692	0.11465		3.89458	7090.46
3.5803	0		4.23298	529.267		3.66365	228.538		4.11983	0.000484096		3.89763	7460.91
3.58293	0		4.23617	463.221		3.66623	21.9327		4.12265	0.000763616		3.90105	7467.33
3.58562	0		4.23913	220.99		3.67352	0.574756		4.12567	0.181001		3.90888	6472.62
3.58825	0		4.24233	52.2731		3.67612	6.64207		4.12867	8.99793		3.91213	6234.87
3.5956	0		4.24997	4.332		3.67875	69.1926		4.13608	93.7606		3.91517	6387.61
3.59813	0		4.25767	9.54172		3.68143	151.131		4.14372	204.792		3.91845	6928.21
3.60075	0		4.26082	103.244		3.68867	69.1926		4.14667	93.8716		3.9261	7887.84
3.60342	0		4.26388	274.019		3.69123	6.64021		4.1495	14.5132		3.9295	8383.29
3.60605	0		4.26722	235.592		3.69388	0.133573		4.1525	57.6515		3.93263	7971.06
3.60872	0		4.2703	126.925		3.69655	0.000563211		4.1553	125.528		3.9408	8029.83
3.61138	0		4.27357	243.382		3.69917	4.97781e-07		4.15837	57.4705		3.94398	8426.57
3.61405	0		4.27663	414.209		3.70643	9.22189e-11		4.16118	5.51528		3.94702	7746.69
3.61667	0		4.27992	379.551		3.70898	0		4.16862	0.111043		3.95033	7432.54
3.61935	0		4.28297	306.272		3.71167	0		4.17605	0.0238387		3.95335	7400.57
3.62197	0		4.28643	156.257		3.71892	0		4.17898	1.16182		3.95672	7157.99
3.62465	0		4.29433	178.976		3.7261	0		4.18182	12.1065		3.95975	6738.2
3.62728	0		4.30223	236.269		3.72877	0		4.18938	26.4532		3.9631	6706.35
3.63	0		4.30538	178.827		3.73127	0		4.19698	12.6195		3.97072	6785.89
3.63262	0		4.31282	200.925		3.73857	0		4.1999	6.50788		3.97397	6933.22
3.63528	0		4.31607	88.2996		3.74115	0		4.20728	11.7003		3.97702	7425.07
3.63792	0		4.31905	8.7485		3.74377	0		4.21478	5.34616		3.98043	8459.55
3.64058	0		4.32722	14.5977		3.74645	0		4.21758	0.513046		3.98365	8880.44
3.64318	0		4.33033	150.339		3.7491	0		4.22497	0.0103203		3.99147	8297.15
3.64577	0		4.33807	328.37		3.75175	0		4.23248	4.35157e-05		3.99943	7376.16
3.64823	0		4.34597	150.339		3.759	0		4.23537	3.84603e-08		4.00267	6834.62
3.65558	0		4.34905	14.4283		3.76617	0		4.2384	7.12516e-12		4.00567	7079.97
3.65808	0		4.35688	0.459131		3.76875	0		4.24585	0		4.00907	8368.24
3.66073	0		4.36483	8.45268		3.77133	0		4.24875	0		4.01668	9012.22
3.66342	0		4.37278	90.8647		3.77405	0		4.25162	0		4.02433	8402.49
3.66602	0		4.38048	231.901		3.77668	0		4.25455	0		4.02763	7753.18
3.6687	0		4.38852	231.012		3.77937	0		4.26188	0		4.0308	8319.98
3.67135	0		4.39172	273.142		3.78198	0		4.26475	0		4.03898	8897.81
3.674	0		4.39463	344.111		3.78467	0		4.26762	0		4.04218	8961.78
3.67667	0		4.40247	255.031		3.78728	0		4.27057	0		4.04523	8083.66
3.67932	0		4.41022	128.615		3.78997	0		4.27338	0		4.04858	7449.13
3.68193	0		4.4133	125.556		3.79258	0		4.2763	0		4.05157	7673.04
3.68933	0		4.41637	96.8141		3.79527	0		4.27912	0		4.05495	8336.95
3.69193	0		4.4197	108.023		3.79788	0		4.28207	0		4.05797	8455.22
3.69442	0		4.4275	121.518		3.80517	0		4.2894	0		4.06133	8238.78
3.69707	0		4.43067	233.716		3.80773	1.29717e-10		4.29232	0		4.06425	7521.81
3.6997	0		4.43377	237.154		3.81037	7.00191e-07		4.2951	0		4.07187	7146.31
3.70238	0		4.4418	86.7207		3.81765	0.000792227		4.298	4.87768e-11		4.07957	7831.47
3.70502	0		4.4495	48.3261		3.82478	0.187887		4.30543	2.63288e-07		4.08718	8186.16
3.7077	0		4.4526	127.03		3.82735	9.34029		4.31288	0.000297896		4.09037	8112.15
3.71032	0		4.45577	144.152		3.8346	97.3281		4.32037	0.0706501		4.09352	7848.52
3.713	0		4.46352	93.5715		3.83718	212.584		4.32323	3.51217		4.10132	8201.47
3.71563	0		4.4713	112.865		3.83982	97.3281		4.32607	36.5977		4.10903	8313.41
3.71833	0		4.47917	208.835		3.84248	9.34029		4.32905	79.9366		4.11223	8132.8
3.72092	0		4.48682	374.993		3.84512	0.187887		4.33635	36.5977		4.11527	8019.37
3.72362	0		4.49002	253.137		3.84782	0.000792227		4.34382	3.51217		4.11858	8127.66
3.72623	0		4.49307	289.182		3.85505	7.00191e-07		4.3469	0.0706501		4.12163	7856.52
3.7289	0		4.50092	372.805		3.85762	1.29717e-10		4.35428	0.000297896		4.12498	7627.37
3.73155	0		4.50863	360.235		3.86022	0		4.35727	2.63288e-07		4.128	7893.25
3.73423	0		4.51627	289.832		3.86288	7.16029e-11		4.36023	4.87768e-11		4.13132	8156.62
3.73685	0		4.51942	106.323		3.8655	3.86499e-07		4.36332	0		4.13438	7817.52
3.73953	0		4.52722	59.6961		3.8728	0.000437302		4.37072	0		4.13773	7403.06
3.74218	0		4.53487	156.336		3.87537	0.103712		4.37378	0		4.14077	6922.08
3.74487	0		4.538	251.251		3.87798	5.15576		4.37657	0		4.14885	7575.49
3.74748	0		4.5411	284.487		3.88067	53.7243		4.38412	0		4.1565	8249.32
3.75017	0		4.54888	162.223		3.88795	117.345		4.38707	0		4.15973	8757.81
3.7528	0		4.55202	174.159		3.89052	53.7243		4.3899	0		4.16275	8736.14
3.75547	0		4.55975	267.723		3.89308	5.15576		4.39288	0		4.17057	8873.16
3.7581	0		4.56743	335.161		3.90047	0.103712		4.40028	0		4.17382	9085.6
3.76075	0		4.5705	221.46		3.9031	0.000437302		4.4078	0		4.1768	8494.06
3.76342	0		4.57798	140.47		3.90562	3.86499e-07		4.41068	0		4.18018	8458.75
3.7661	0		4.58577	197.501		3.90827	7.16029e-11		4.41357	0		4.18317	9486.81
3.76872	0		4.58875	192.045		3.9109	0		4.41648	0		4.18657	9518.94
3.77138	0		4.59633	257.598		3.9136	0		4.41932	0		4.1896	8746.62
3.77402	0		4.6041	256.929		3.92085	0		4.42237	0		4.19297	7979
3.7767	0		4.61172	436.804		3.92342	0		4.42968	0		4.19618	7811.52
3.77932	0		4.61478	458.341		3.92603	0		4.43735	7.30291e-11		4.19955	7427.91
3.782	0		4.61788	252.961		3.92873	0		4.44025	3.94209e-07		4.20728	6993.51
3.78465	0		4.62558	71.5612		3.93137	0		4.44768	0.00044607		4.21503	7625.56
3.78732	0		4.63295	70.3164		3.9386	0		4.45538	0.105843		4.21825	8118.19
3.78995	0		4.64065	181.533		3.94122	0		4.4584	5.27381		4.22133	8202.05
3.79263	0		4.64837	221.912		3.94375	0		4.46142	55.5575		4.22462	7949.4
3.79525	0		4.6558	282.551		3.951	0		4.46913	127.634		4.22758	7616.78
3.79793	0		4.66355	308.79		3.95358	0		4.47707	72.1635		4.23082	7922.26
3.8006	0		4.67118	176.96		3.9562	0		4.48465	13.2106		4.23405	7854.05
3.8079	0		4.67417	147.627		3.95885	0		4.48767	0.868923		4.23737	7805.23
3.8104	0		4.68162	120.966		3.96147	0		4.49073	0.0157973		4.2404	8707.44
3.81302	0		4.6893	193.217		3.96417	0		4.49842	6.51228e-05		4.24377	8856.51
3.8157	0		4.697	206.765		3.96677	0		4.50142	5.72818e-08		4.24677	8648.3
3.81833	0		4.7047	83.947		3.96945	0		4.50425	1.05985e-11		4.2501	8929.2
3.82097	0		4.7076	99.4692		3.97207	0		4.51223	0		4.25312	8941.01
3.82358	0		4.71048	202.52		3.97475	0		4.51525	0		4.25658	8767.17
3.83092	0		4.71812	92.7831		3.97737	0		4.52272	0		4.25977	8464.48
3.83342	0		4.72112	15.0745		3.98005	0		4.52573	2.80258e-11		4.26313	8818.83
3.83602	0		4.72858	64.6014		3.9827	0		4.52887	1.51278e-07		4.26622	8825.83
3.8386	0		4.73618	140.826		3.98538	0		4.53647	0.000171163		4.26957	8624.92
3.8411	0		4.73915	70.1062		3.98798	0		4.54423	0.0405936		4.27278	8331.04
3.84377	0		4.74197	65.6086		3.99068	0		4.5472	2.018		4.27612	8412.21
3.8464	0		4.74942	139.659		3.99328	0		4.55502	21.028		4.27915	8837.62
3.84908	0		4.75687	165.33		3.99595	0		4.56273	45.9294		4.28258	9373.24
3.85173	0		4.76428	237.445		3.99858	0		4.57038	21.028		4.2856	9681.25
3.8544	0		4.7717	106.223		4.00127	0		4.57803	2.018		4.28888	9571.51
3.85705	0		4.77913	10.3799		4.00853	0		4.5857	0.0405936		4.29197	9731.61
3.86437	0		4.78657	9.97286		4.01107	0		4.5887	0.000171163		4.2953	9809.88
3.86688	0		4.78948	101.901		4.01373	0		4.59628	1.51278e-07		4.29837	9558.8
3.86952	0		4.7969	228.278		4.0164	0		4.604	2.80258e-11		4.30163	8951.36
3.87682	0		4.79988	164.127		4.01902	0		4.61168	0		4.30472	8787.17
3.88398	0		4.80268	152.64		4.0217	0		4.61468	0		4.30803	9600.92
3.8865	0		4.80565	143.223		4.02432	0		4.62228	0		4.31565	9728.11
3.88912	0		4.80848	276.45		4.03163	3.04592e-10		4.62988	0		4.3189	9367.59
3.8918	0		4.8115	446.929		4.03418	1.64413e-06		4.63305	0		4.3219	8827.49
3.89442	0		4.81432	447.939		4.03678	0.00186025		4.63602	0		4.3253	8565.67
3.8971	0		4.81735	165.749		4.03948	0.441182		4.6437	0		4.32848	9395.88
3.89972	0		4.82018	20.8874		4.0421	21.9321		4.65132	0		4.3319	9322.26
3.90238	0		4.8277	60.2068		4.0448	228.538		4.6544	0		4.33928	8438.36
3.90502	0		4.83062	136.629		4.0474	499.173		4.65748	0		4.34258	8262.03
3.90768	0		4.83805	137.102		4.05008	228.538		4.66512	1.61442e-11		4.34577	8593.51
3.91035	0		4.84098	336.8		4.05735	21.9321		4.673	8.71434e-08		4.34913	7946.42
3.91302	0		4.84377	636.033		4.06452	0.441182		4.67605	9.85979e-05		4.35218	8109.95
3.91562	0		4.85137	624.327		4.06707	0.00186025		4.68398	0.0233838		4.35552	9468.43
3.9183	0		4.85875	358.481		4.0697	1.64413e-06		4.68705	1.16246		4.3586	9776.09
3.92093	0		4.86615	203.288		4.07237	3.04592e-10		4.69453	12.1131		4.36193	9398.56
3.9236	0		4.8736	249.976		4.07497	0		4.69763	26.4575		4.3649	9314.04
3.92623	0		4.87643	119.378		4.07765	0		4.70062	12.1131		4.36812	8800.41
3.9289	0		4.87937	97.8925		4.08028	0		4.70383	1.16246		4.3713	7901.45
3.93155	0		4.8869	197.227		4.08762	0		4.70683	0.0234591		4.37473	8010.81
3.93422	0		4.89435	157.43		4.09478	0		4.71005	0.017954		4.37795	8841.5
3.93687	0		4.90195	169.991		4.09752	0		4.71317	0.887633		4.38122	8697.95
3.93957	0		4.90945	158.303		4.10012	0		4.72085	9.24935		4.38425	7786.66
3.94215	0		4.91697	208.743		4.1028	0		4.72843	20.2024		4.3876	8166.57
3.94483	0		4.91973	203.985		4.10545	0		4.73615	9.24935		4.39058	8985.59
3.94748	0		4.92258	365.62		4.10812	0		4.73923	0.887633		4.39395	9046.18
3.95018	0		4.93013	486.941		4.11073	0		4.74238	0.0178558		4.40162	8768.09
3.95278	0		4.9376	495.937		4.11342	7.13568e-11		4.75	0.00043912		4.40488	8910.88
3.95547	0		4.94503	439.451		4.12067	3.85171e-07		4.75768	0.0862879		4.4079	8343.64
3.95812	0		4.95277	280.379		4.12323	0.000435799		4.76077	4.28956		4.41603	8454.68
3.96548	0		4.96022	138.245		4.12583	0.103356		4.76832	44.6982		4.42368	8588.81
3.96808	0		4.96767	132.363		4.12852	5.13804		4.77143	97.6299		4.42695	8311.07
3.97057	0		4.97512	65.5119		4.13113	53.5396		4.77452	44.6982		4.42998	8011.29
3.97323	0		4.97793	94.0569		4.1338	116.941		4.78235	4.28956		4.438	8605.72
3.97585	0		4.98075	247.848		4.13643	53.5396		4.79037	0.0862878		4.44125	9256.61
3.97855	0		4.9838	355.923		4.1391	5.13804		4.79802	0.000363833		4.44432	8787.82
3.98572	0		4.99122	523.998		4.14173	0.103356		4.80568	3.36606e-07		4.44763	7888.7
3.99303	0		4.9941	505.478		4.14442	0.000435799		4.80877	1.70179e-05		4.45068	7492.24
3.99553	0		4.99698	314.75		4.14703	3.85171e-07		4.81632	0.00403602		4.45398	8529.74
4.0027	0		5.00458	212.488		4.14972	7.13568e-11		4.82405	0.200639		4.45695	9871.46
4.00538	0		5.012	165.92		4.15233	0		4.83175	2.09071		4.46027	9755.64
4.00802	0		5.01483	290.588		4.15503	0		4.83938	4.56687		4.468	9270.48
4.01067	0		5.01765	378.783		4.16228	0		4.8471	2.16962		4.47587	8741.44
4.01328	0		5.02063	389.087		4.16483	0		4.85482	4.12363		4.47905	8289.04
4.01598	0		5.02815	394.42		4.16745	0		4.86247	40.9006		4.48213	8489.32
4.01858	0		5.03558	343.059		4.17012	0		4.87015	90.277		4.48552	8966.32
4.02127	0		5.04308	123.551		4.17273	0		4.87777	53.9755		4.49338	8803.7
4.0239	0		5.0505	16.0127		4.1754	0		4.88555	61.3192		4.50107	8601.41
4.02657	0		5.05795	50.0953		4.17803	0		4.89318	89.2726		4.50428	8796.12
4.02922	0		5.0653	112.673		4.1807	0		4.8963	39.1934		4.5075	8563.24
4.0319	0		5.06815	90.5713		4.18335	0		4.90382	22.7815		4.51083	8548.18
4.03453	0		5.07565	93.8466		4.1906	0		4.91158	42.1547		4.51393	8342.25
4.03722	0		5.08317	40.9704		4.19312	0		4.91923	19.2679		4.51722	8852.72
4.03985	0		5.08598	8.69117		4.19575	0		4.92233	1.84905		4.52025	8872.01
4.04253	0		5.08887	49.9268		4.19843	0		4.92983	0.0371955		4.52365	8798.03
4.04515	0		5.09183	112.381		4.20107	0		4.93293	0.000482357		4.52682	8856.44
4.04782	0		5.09933	98.0911		4.20373	0		4.94037	0.0774759		4.53027	8580.83
4.05045	0		5.10677	217.003		4.20637	0		4.94808	3.91664		4.53345	8548.59
4.05317	0		5.11427	330.322		4.20905	0		4.95572	44.1182		4.53693	8115.57
4.05578	0		5.12165	138.767		4.21168	0		4.96317	134.14		4.54013	8206.59
4.05842	0		5.12918	31.606		4.21438	0		4.96625	178.622		4.54352	8762.52
4.06105	0		5.13195	194.07		4.21698	0		4.97378	146.585		4.55113	8589.7
4.06372	0		5.1348	432.368		4.21968	0		4.98155	50.0663		4.5588	8485.02
4.06637	0		5.14242	302.146		4.22232	0		4.98457	4.48861		4.56212	8977.22
4.06903	0		5.14525	359.666		4.22962	0		4.98758	0.110293		4.56537	9622.78
4.07168	0		5.15275	383.795		4.23677	0		4.99533	1.05988		4.56873	9094.53
4.07438	0		5.1605	140.845		4.2394	0		5.00295	11.0403		4.57658	8915.27
4.07698	0		5.16787	12.8188		4.24205	0		5.006	24.1142		4.57987	9015.5
4.07968	0		5.17538	0.375923		4.24467	0		5.01383	11.0403		4.58285	8659.61
4.08232	0		5.18283	6.12033		4.2473	0		5.02153	1.06511		4.58625	8821.12
4.085	0		5.18562	68.9018		4.24995	0		5.02928	0.307991		4.58945	9283.19
4.08763	0		5.18847	204.032		4.25255	0		5.03693	3.38021		4.59757	9914.55
4.09497	0		5.1915	210.346		4.2552	0		5.03997	11.4766		4.60078	10075.9
4.09747	0		5.19903	73.7286		4.25783	0		5.04297	14.196		4.60378	9681.14
4.10008	0		5.20183	6.98961		4.26497	0		5.0507	5.45673		4.60722	8766.7
4.10273	0		5.20463	7.10489		4.2724	0		5.0537	0.649387		4.61038	8845.9
4.10538	0		5.2076	60.8488		4.2795	0		5.05682	7.30613		4.6138	9752.38
4.10807	0		5.21523	269.138		4.28205	0		5.06448	76.0272		4.62165	9501.21
4.11538	0		5.21807	509.351		4.28467	0		5.06748	166.059		4.62493	8684.02
4.1179	0		5.22552	368.524		4.28737	2.77459e-10		5.07035	76.0275		4.62817	8977.11
4.12053	0		5.22837	117.59		4.29002	1.49767e-06		5.0734	7.37015		4.63158	8996.47
4.1232	0		5.23595	113.819		4.29268	0.00169453		5.08093	3.82769		4.6348	8519.56
4.12585	0		5.24332	221.516		4.2953	0.401881		5.08867	38.3567		4.63823	8539.35
4.12853	0		5.24622	108.508		4.30262	19.9784		5.09632	83.7773		4.64143	8870.95
4.13117	0		5.249	90.4348		4.30515	208.18		5.10408	38.3561		4.64487	9821.73
4.13385	0		5.25203	188.634		4.30778	454.706		5.10707	3.68092		4.64805	9705.29
4.13648	0		5.25955	211.501		4.31045	208.18		5.1149	0.0740446		4.65158	8938.53
4.13917	0		5.26725	293.817		4.31308	19.9784		5.11802	0.000312209		4.65907	9246.41
4.1418	0		5.27493	131.137		4.3204	0.401881		5.1257	2.75939e-07		4.66238	9355.16
4.14448	0		5.28232	12.5709		4.32293	0.00169453		5.12878	5.11204e-11		4.66545	8847.42
4.1471	0		5.2897	0.340405		4.32555	1.49767e-06		5.13182	0		4.66878	8967.61
4.14975	0		5.29713	4.42818		4.32823	2.77459e-10		5.1395	0		4.672	9242.67
4.1524	0		5.30007	49.849		4.33088	0		5.14273	0		4.67537	9221.16
4.15973	0		5.30283	147.616		4.33355	0		5.1456	9.24335e-12		4.68297	9008.36
4.16225	0		5.30583	152.19		4.33617	0		5.15332	4.98939e-08		4.68623	9309.29
4.1696	0		5.31337	53.3411		4.33887	0		5.16102	5.64522e-05		4.69385	9569.91
4.17212	0		5.32073	4.79093		4.34148	0		5.16868	0.0133886		4.69713	8947.47
4.17472	0		5.32818	0.229585		4.34415	0		5.1764	0.665842		4.70033	8464.5
4.17737	0		5.33565	6.69209		4.34677	0		5.17943	7.00077		4.70375	8172.06
4.18	0		5.33853	69.73		4.34947	0		5.18703	18.3996		4.707	7931.28
4.18267	0		5.34597	152.529		4.35208	0		5.19473	40.8154		4.7104	8141.85
4.18528	0		5.34892	81.2638		4.35475	0		5.2025	74.6704		4.71362	8229.82
4.18795	0		5.3518	138.822		4.36203	0		5.2055	34.0983		4.71698	8391.57
4.19058	0		5.35925	415.317		4.36917	0		5.21305	5.38645		4.72023	8566.54
4.19325	0		5.36675	495.058		4.37172	0		5.22107	4.72874		4.7236	8960.31
4.1959	0		5.36962	306.305		4.37435	0		5.22405	2.13531		4.73123	8962.12
4.19858	0		5.37703	210.699		4.37703	0		5.22712	0.204893		4.73448	8422.43
4.20118	0		5.38453	90.9919		4.37967	0		5.23027	0.00412169		4.73755	7584.72
4.20387	0		5.3919	74.6842		4.38237	0		5.2333	0.000137318		4.7409	8121.72
4.2065	0		5.39967	191.447		4.38502	0		5.23635	0.0284452		4.74415	8304.77
4.20918	0		5.40705	298.867		4.38768	0		5.24382	1.41407		4.74753	8542.33
4.2118	0		5.41448	320.653		4.39032	0		5.25148	14.735		4.75073	8865.23
4.21445	0		5.42223	358.719		4.393	0		5.25455	32.1842		4.75412	8729.38
4.21708	0		5.4296	326.154		4.40023	0		5.25773	14.735		4.75718	8502.8
4.21975	0		5.4326	233.974		4.4028	0		5.2609	1.41407		4.76048	8551.92
4.2224	0		5.43563	296.587		4.4054	0		5.264	0.0284452		4.76355	8664.52
4.22508	0		5.44312	407.901		4.40808	0		5.27163	0.000138493		4.76687	8283.85
4.22773	0		5.45088	346.889		4.41068	4.33808e-11		5.27475	0.00440044		4.77012	8340.64
4.23505	0		5.45385	220.674		4.41798	2.34162e-07		5.27775	0.21875		4.77347	8873.72
4.23757	0		5.45692	162.717		4.42055	0.000264941		5.28085	2.27943		4.77652	9064.75
4.24018	0		5.46468	97.7513		4.42318	0.0628343		5.28393	4.97873		4.77982	8452.14
4.24283	0		5.47232	55.0665		4.42585	3.12363		5.29163	2.27949		4.78745	8412.78
4.24548	0		5.48005	102.284		4.42848	32.549		5.29468	0.232702		4.7954	7750.55
4.24815	0		5.48783	175.397		4.43578	71.0935		5.29773	0.697948		4.79867	7436.11
4.25078	0		5.49547	268.554		4.43835	32.549		5.3009	7.22696		4.8017	8470.23
4.25347	0		5.50347	370.023		4.44095	3.12363		5.30385	15.7851		4.80503	9074.39
4.26065	0		5.50653	344.955		4.44362	0.0628343		5.30685	7.22694		4.8083	8355.04
4.26328	0		5.5143	236.355		4.44625	0.000264941		5.3099	0.693548		4.81157	8182.88
4.26593	0		5.52228	151.873		4.44895	2.34162e-07		5.3131	0.0140723		4.81925	8864.89
4.26862	0		5.52538	210.162		4.45157	4.33808e-11		5.31608	0.0287596		4.82258	9002.55
4.27125	0		5.53317	373.937		4.45425	0		5.31908	1.42678		4.82577	8586.91
4.27392	0		5.54115	329.204		4.45687	0		5.32692	14.8675		4.82915	8649.68
4.27658	0		5.54428	204.685		4.45955	0		5.33005	32.494		4.83223	8890.01
4.27922	0		5.55192	242.673		4.46218	0		5.33308	15.8948		4.83545	9130.33
4.28187	0		5.5596	287.599		4.46487	0		5.3364	12.1332		4.83858	8490.72
4.28452	0		5.56287	178.126		4.46747	0		5.33942	23.4137		4.84193	8135.6
4.29193	0		5.56585	110.959		4.47013	0		5.3424	10.7066		4.84508	8354.06
4.2946	0		5.57368	131.874		4.47742	0		5.35022	1.02747		4.84847	8820
4.29727	0		5.58138	171.454		4.47995	0		5.35792	0.0206683		4.85153	9224.87
4.29992	0		5.58908	183.445		4.48258	0		5.36098	8.71478e-05		4.85495	8496.84
4.30255	0		5.59678	223.533		4.48523	0		5.36412	7.70235e-08		4.85813	8510.46
4.30523	0		5.59993	273.654		4.48787	0		5.372	2.39499e-11		4.86157	8685.54
4.30788	0		5.60763	250.227		4.49057	0		5.3797	5.22535e-08		4.86477	8059.57
4.31055	0		5.61565	295.195		4.49318	0		5.38285	5.91219e-05		4.86813	7944.7
4.3132	0		5.61882	280.002		4.49588	0		5.3905	0.0140216		4.87133	8501.27
4.31585	0		5.62643	253.104		4.4985	0		5.3936	0.697042		4.8794	9295.7
4.31848	0		5.63415	331.162		4.50115	0		5.39673	7.26342		4.88272	9350.95
4.32117	0		5.6419	443.757		4.50377	0		5.39988	15.8829		4.88592	9134.95
4.32382	0		5.64515	365.196		4.50645	0		5.40758	8.25699		4.88938	8279.48
4.33127	0		5.6532	174.327		4.5091	0		5.41067	15.1728		4.89255	8022.88
4.33392	0		5.66102	152.07		4.51177	0		5.4181	75.2481		4.89598	8148.04
4.33657	0		5.66895	149.513		4.51438	0		5.42587	136.651		4.90358	8939.56
4.33922	0		5.67667	180.809		4.51708	0		5.43352	75.0655		4.90687	9491.64
4.34187	0		5.6843	326.594		4.52437	0		5.44127	14.3952		4.9099	8798.58
4.34455	0		5.68748	239.539		4.53153	0		5.4444	0.985889		4.91327	8988.49
4.34718	0		5.69525	168.405		4.53405	0		5.44745	0.0181697		4.91647	9419.96
4.34985	0		5.70318	210.356		4.53668	0		5.45528	0.000337176		4.9199	9276.29
4.35248	0		5.7109	195.022		4.53935	0		5.45842	0.0621447		4.92318	8601.39
4.35517	0		5.71407	112.193		4.54197	0		5.46147	3.08938		4.92652	8918.59
4.35782	0		5.7218	141.145		4.54935	0		5.4691	32.1998		4.92957	8597.46
4.36047	0		5.72963	200.891		4.55648	0		5.47677	70.7155		4.93755	7736.79
4.36308	0		5.7374	268.087		4.5636	0		5.4799	36.3846		4.94077	7942.23
4.36577	0		5.74507	279.659		4.56615	0		5.4875	12.2474		4.94842	8340.25
4.36838	0		5.75285	266.86		4.56877	0		5.4953	4.25503		4.9517	9240.87
4.37108	0		5.7605	250.997		4.57143	0		5.49838	0.403008		4.95472	9701.78
4.37838	0		5.7682	144.455		4.5788	0		5.50592	0.0951228		4.96272	8421.84
4.38088	0		5.77588	68.8195		4.58142	0		5.5136	4.32641		4.96597	7953.75
4.38352	0		5.78395	118.022		4.58855	0		5.51668	45.0819		4.96895	8572.39
4.38622	0		5.79163	185.747		4.5911	0		5.51983	98.4819		4.97233	8810.15
4.38883	0		5.7993	170.289		4.59372	0		5.52295	45.7846		4.97538	9287.72
4.39152	0		5.80718	107.737		4.59637	0		5.53067	11.649		4.9831	9590.17
4.39413	0		5.81498	158.941		4.59902	0		5.53835	16.0812		4.98632	9380.37
4.39683	0		5.81802	213.596		4.6017	0		5.5414	7.32301		4.9894	8824.72
4.3994	0		5.82583	197.356		4.60428	0		5.54442	0.702733		4.99277	8446.5
4.40208	0		5.8336	164.382		4.60698	0		5.5521	0.014136		5.00037	8446.22
4.4047	0		5.8413	259.686		4.60963	0		5.5598	5.96046e-05		5.00368	8833
4.40738	0		5.84902	204.76		4.61227	0		5.56283	5.26801e-08		5.00692	8899.7
4.41	0		5.85672	60.1652		4.61492	0		5.5707	9.75952e-12		5.01015	9014.65
4.41268	0		5.85958	5.09943		4.61758	0		5.57837	0		5.01328	8527.19
4.41533	0		5.86245	0.100175		4.6202	0		5.58138	0		5.0166	8094.23
4.41802	0		5.87025	0.104596		4.62288	0		5.58445	6.4584e-12		5.01958	7225.32
4.42065	0		5.87762	5.17929		4.62555	0		5.59213	3.48613e-08		5.02763	7599.44
4.42333	0		5.88532	54.061		4.62822	0		5.59988	3.94436e-05		5.03535	8845.12
4.42593	0		5.89275	122.631		4.63085	0		5.60752	0.00935482		5.03857	9177.43
4.4332	0		5.90027	103.565		4.63355	0		5.61495	0.465314		5.04157	8843.04
4.4357	0		5.90787	113.515		4.63617	0		5.62263	4.91174		5.04495	8786.14
4.44302	0		5.91083	49.8227		4.63883	0		5.62567	13.9149		5.04818	8694.56
4.44553	0		5.91363	10.6688		4.64145	0		5.62883	42.1506		5.0562	7987.08
4.44817	0		5.92115	61.772		4.64412	0		5.63672	109.043		5.0595	7656.6
4.4555	0		5.92893	140.16		4.64672	0		5.64437	110.282		5.06268	7736.65
4.45798	0		5.93182	123.234		4.65403	0		5.65212	52.6539		5.06615	7931.04
4.46058	0		5.93465	165.106		4.65657	0		5.65508	36.4947		5.06935	8153.65
4.46327	0		5.94215	134.627		4.6592	1.54415e-10		5.65822	18.6051		5.07273	8325.57
4.46592	0		5.94503	128.766		4.66185	8.33501e-07		5.66128	36.872		5.0758	8564.3
4.46858	0		5.94788	241.2		4.66917	0.00094306		5.66907	78.8411		5.07913	8269.5
4.4712	0		5.95087	234.568		4.67175	0.22366		5.67667	51.1984		5.08212	8354.94
4.47387	0		5.95828	185.377		4.67428	11.1186		5.68438	37.9289		5.08545	7585.37
4.4765	0		5.96595	127.893		4.67697	115.858		5.68755	15.8787		5.08853	6736.68
4.47918	0		5.97338	222.935		4.67957	253.058		5.69053	1.52825		5.09192	7111.84
4.48182	0		5.97628	271.495		4.68225	115.858		5.69815	0.562346		5.09488	7703.43
4.48448	0		5.98395	104.796		4.68488	11.1186		5.70585	5.54187		5.0983	8194.58
4.48713	0		5.99145	9.66566		4.68753	0.22366		5.71363	12.1043		5.10148	8375.37
4.4898	0		5.99432	0.192783		4.6902	0.00094306		5.72158	5.54174		5.10492	8323.97
4.49242	0		5.99718	0.00081223		4.69285	8.33501e-07		5.72923	0.531825		5.1081	8714.67
4.49975	0		6.00502	0.000929508		4.70015	1.54415e-10		5.73692	0.0106981		5.11153	8679.19
4.50227	0		6.01275	0.220533		4.70728	0		5.73998	4.51085e-05		5.11938	7956.74
4.5049	0		6.02012	11.0251		4.70982	0		5.74305	3.9868e-08		5.12268	7717.61
4.50757	0		6.02763	118.153		4.71245	0		5.751	7.38596e-12		5.13027	8689.81
4.51022	0		6.03073	301.668		4.71517	0		5.75872	7.48549e-11		5.13357	8693.37
4.51287	0		6.03815	336.527		4.71778	0		5.76635	4.04053e-07		5.13677	9075.05
4.51552	0		6.0459	397.098		4.72047	0		5.77403	0.000457163		5.14462	9450.19
4.51818	0		6.05335	371.677		4.72783	0		5.7817	0.108423		5.14783	8241.85
4.52082	0		6.06098	345.733		4.73045	0		5.78942	5.39021		5.15088	7364.65
4.5235	0		6.06392	140.635		4.73295	0		5.7926	56.2331		5.15427	7889.92
4.52613	0		6.0716	75.4769		4.73562	0		5.8	126.121		5.15743	8720.08
4.5288	0		6.07927	178.151		4.73827	0		5.80803	93.2046		5.16067	9143.19
4.53142	0		6.08692	202.048		4.74092	0		5.81568	98.0229		5.16387	8563.53
4.5341	0		6.09468	157.79		4.74357	0		5.8188	68.2375		5.16723	9023.43
4.53675	0		6.1023	200.142		4.74625	0		5.82662	23.2662		5.17483	8745.32
4.53942	0		6.11007	449.444		4.74887	0		5.8342	53.682		5.18282	8218.1
4.54207	0		6.11773	454.458		4.75627	0		5.842	114.021		5.18603	7946.79
4.54472	0		6.12532	259.269		4.75888	0		5.8496	52.2298		5.18915	7629.08
4.54735	0		6.12833	253.009		4.76137	0		5.85733	7.02067		5.19247	7710.16
4.55002	0		6.13142	178.461		4.76407	0		5.86508	21.0686		5.19553	7768.3
4.55263	0		6.1345	179.34		4.7667	0		5.87302	45.7988		5.19888	7954.44
4.55532	0		6.14203	211.388		4.76937	0		5.88088	21.0452		5.20208	7718.46
4.55795	0		6.14977	356.407		4.772	0		5.8887	5.90011		5.20553	7301.06
4.5653	0		6.15742	265.278		4.7747	0		5.89633	42.7269		5.20872	7588.36
4.56778	0		6.16497	158.283		4.77732	0		5.9041	116.091		5.21193	7798.83
4.57492	0		6.17285	208.309		4.78002	0		5.91182	113.172		5.21515	8366.7
4.57758	0		6.18048	181.941		4.78262	0		5.9195	144.725		5.21852	8721.25
4.58017	0		6.18827	344.99		4.78532	0		5.92735	262.774		5.22155	7892.41
4.58282	0		6.19613	496.617		4.78795	0		5.93533	188.454		5.22492	7142.8
4.58547	0		6.20383	399.394		4.79062	0		5.94313	185.546		5.22788	6964.55
4.58813	0		6.2069	366.329		4.79322	0		5.95082	269.017		5.2313	7264.81
4.59075	0		6.2148	351.019		4.79593	0		5.95853	295.695		5.2345	7698.29
4.5934	0		6.22278	416.109		4.79855	0		5.96617	189.659		5.2379	7943.01
4.59605	0		6.23065	298.946		4.80125	0		5.97403	112.79		5.24087	7440.49
4.59872	0		6.23368	224.15		4.80388	0		5.98205	199.66		5.24425	6854.78
4.60137	0		6.24105	337.909		4.80655	1.1748e-10		5.98992	229.695		5.24725	7407.41
4.60402	0		6.24868	324.527		4.80917	6.34135e-07		5.99785	138.205		5.25535	8265.07
4.60668	0		6.25643	537.317		4.81183	0.000717488		6.00582	195.968		5.26305	8271.41
4.60935	0		6.26415	598.129		4.8145	0.170162		6.01353	288.182		5.26625	7596.23
4.61198	0		6.27178	530.661		4.81717	8.45913		6.02117	125.532		5.26933	7951.3
4.61468	0		6.27943	647.063		4.8198	88.1461		6.02915	34.9081		5.2727	7763.85
4.61728	0		6.2872	636.555		4.82248	192.529		6.03708	56.2187		5.28033	7877.2
4.61987	0		6.29487	469.229		4.82973	88.1461		6.04502	107.607		5.2836	8048.83
4.62237	0		6.30273	447.066		4.83227	8.45913		6.05272	260.632		5.28658	7194.35
4.6297	0		6.31053	629.257		4.83488	0.170162		6.06067	349.404		5.2899	7037.4
4.63222	0		6.31818	542.484		4.83753	0.000717488		6.06862	378.973		5.29302	7471.74
4.63487	0		6.3259	336.57		4.84018	6.34135e-07		6.07657	461.888		5.29627	7941.96
4.63753	0		6.33355	341.335		4.84752	1.1748e-10		6.08453	714.592		5.29942	8881.68
4.64017	0		6.34122	432.648		4.85003	0		6.0927	1065.96		5.30267	8610.7
4.64283	0		6.34903	416.474		4.85728	0		6.1006	1152.01		5.30583	7935.37
4.64547	0		6.35672	485.534		4.85978	0		6.1086	632.852		5.3092	7328.49
4.64815	0		6.36442	585.319		4.86245	0		6.11655	340.763		5.31227	7207.08
4.65077	0		6.37228	623.769		4.86512	0		6.1245	302.644		5.31563	7293.29
4.65347	0		6.38025	514.004		4.86775	0		6.13245	265.951		5.32348	6995.49
4.6561	0		6.38808	530.361		4.87043	0		6.14038	185.513		5.33143	6684.32
4.65878	0		6.39582	562.929		4.87305	0		6.14833	59.8546		5.33468	6916.89
4.6614	0		6.40347	853.267		4.87575	0		6.15632	5.29911		5.33785	7841.79
4.6641	0		6.41115	906.273		4.87835	0		6.1644	0.597898		5.34135	7922.65
4.66672	0		6.4142	736.531		4.88103	0		6.17217	5.40284		5.34443	7745.11
4.66938	0		6.42203	630.356		4.88365	0		6.18013	24.7899		5.34768	7803.63
4.672	0		6.4299	721.516		4.88637	0		6.18808	146.709		5.35085	8353.33
4.6747	0		6.43793	537.654		4.89363	0		6.19588	309.73		5.35847	8965.45
4.67733	0		6.44565	272.778		4.8962	0		6.2035	141.59		5.3617	8715.75
4.68002	0		6.45347	410.598		4.89878	0		6.21128	13.7289		5.36933	8062.42
4.68263	0		6.45655	615.757		4.90147	0		6.219	7.32566		5.37257	8533.94
4.6853	0		6.46447	547.144		4.9041	0		6.2266	73.4883		5.37558	8857.79
4.68795	0		6.4723	368.901		4.90677	0		6.22947	160.511		5.37898	8510.33
4.69063	0		6.48027	336.963		4.90938	0		6.23702	73.4872		5.38658	7647.62
4.69327	0		6.48835	437.187		4.91208	0		6.24438	7.05235		5.39427	7653.95
4.69597	0		6.4963	516.275		4.91472	0		6.25188	0.141864		5.40222	8743.8
4.69858	0		6.50415	423.056		4.91738	0		6.2546	0.000598168		5.4054	8230.36
4.70127	0		6.51193	388.252		4.92003	0		6.26188	5.28676e-07		5.40853	6883.59
4.7039	0		6.5199	423.902		4.92268	0		6.26918	9.79426e-11		5.4118	7034.47
4.70657	0		6.52757	488.148		4.92532	0		6.27203	0		5.4149	7550.39
4.7092	0		6.53545	526.776		4.92803	0		6.27972	0		5.41825	7715.77
4.71185	0		6.54353	657.073		4.93065	3.04592e-10		6.2871	1.54642e-10		5.42123	7890.63
4.7145	0		6.55147	679.634		4.93335	1.64413e-06		6.29455	8.34882e-07		5.42905	7690.56
4.71717	0		6.55937	541.067		4.93595	0.00186025		6.30195	0.000945282		5.43677	7590.53
4.7198	0		6.56743	800.06		4.93862	0.441182		6.30943	0.224933		5.43998	6349.91
4.72245	0		6.57528	1034.79		4.94125	21.9321		6.31688	11.3589		5.44302	5876.59
4.72508	0		6.58327	717.496		4.94393	228.538		6.32432	127.164		5.44632	7014.62
4.73252	0		6.59123	778.055		4.94657	499.173		6.33175	369.459		5.45398	7542.45
4.73518	0		6.59917	996.464		4.94923	228.538		6.33447	369.459		5.45725	7229.35
4.73783	0		6.60715	828.644		4.95187	21.9321		6.34202	127.165		5.4603	7087.3
4.74048	0		6.61497	560.108		4.95457	0.441182		6.34972	11.5364		5.46802	7122.54
4.74313	0		6.62267	400.918		4.9572	0.00186025		6.35725	9.12583		5.47568	6960.28
4.7504	0		6.6303	288.049		4.95988	1.64413e-06		6.36483	96.5937		5.47888	7226.7
4.75292	0		6.63807	352.582		4.96248	3.04592e-10		6.37247	251.096		5.48192	8047.08
4.75555	0		6.64578	167.096		4.96515	0		6.38018	206.171		5.48978	7199.37
4.75822	0		6.65323	143.71		4.96778	0		6.3879	104.686		5.49755	7454.28
4.76087	0		6.66067	429.836		4.97048	0		6.39583	164.794		5.50515	7744.4
4.76357	0		6.66808	532.581		4.97312	0		6.4038	206.505		5.50853	7768.36
4.76618	0		6.67595	330.035		4.97578	0		6.41152	83.4422		5.51165	8537.71
4.76887	0		6.68365	327.347		4.97843	0		6.41947	45.8586		5.51947	7570.49
4.77148	0		6.69118	357.818		4.98112	0		6.42738	196.949		5.52725	6714.05
4.77417	0		6.69885	524.829		4.98373	0		6.43508	346.88		5.5304	6695.05
4.77678	0		6.7063	448.37		4.9864	0		6.44305	226.944		5.5335	6633.58
4.77947	0		6.71373	700.026		4.98902	0		6.45102	176.343		5.54125	7004.43
4.78653	0		6.7213	1007.19		4.99168	0		6.45897	73.2661		5.54897	7030.4
4.78902	0		6.729	1372.62		4.99433	0		6.46695	15.8511		5.5522	7382.08
4.79168	0		6.7367	1378.91		5.00163	0		6.47498	92.8344		5.5552	8242.34
4.79432	0		6.74417	750.099		5.00417	0		6.48285	202.669		5.5633	8284.73
4.79695	0		6.7518	872.92		5.00682	0		6.49093	102.973		5.5664	7412.24
4.79965	0		6.75928	1096.39		5.00948	0		6.49878	116.007		5.56952	6531.02
4.80225	0		6.76697	663.195		5.01678	0		6.50648	234.133		5.57293	6275.92
4.8049	0		6.77468	283.557		5.0193	0		6.51447	107.113		5.57608	6947.44
4.80757	0		6.78208	270.754		5.02193	0		6.5224	10.2792		5.58392	7160.85
4.81023	0		6.78965	118.096		5.02463	0		6.53005	0.207707		5.58712	6910.47
4.81287	0		6.7975	11.8995		5.02725	0		6.538	0.222124		5.59017	6854.95
4.81552	0		6.805	29.5644		5.02995	0		6.5458	10.9989		5.59345	7056.12
4.81817	0		6.81245	305.7		5.03257	0		6.5535	114.612		5.59647	7775.66
4.82083	0		6.82007	668.026		5.03525	0		6.5611	250.335		5.59963	7804.98
4.82345	0		6.82752	321.923		5.03787	0		6.56863	114.612		5.6026	7435.9
4.8261	0		6.83497	212.928		5.04053	0		6.57625	11.089		5.6059	7077.5
4.82873	0		6.84238	577.097		5.04317	0		6.58375	4.69789		5.60902	7155.22
4.8314	0		6.85003	899.33		5.0458	0		6.59113	46.6485		5.61232	7138.1
4.83407	0		6.8575	927.72		5.04845	0		6.59857	101.888		5.61528	7431.52
4.83672	0		6.86497	351.982		5.05117	0		6.60602	46.6479		5.61868	7670.78
4.83935	0		6.87255	58.9244		5.05378	0		6.61345	4.53558		5.6266	7909.77
4.84202	0		6.88027	290.72		5.05647	0		6.62082	3.02045		5.63423	7385.01
4.84465	0		6.88798	790.554		5.05908	0		6.62827	30.5358		5.6375	6531.3
4.84723	0		6.89565	905.683		5.06173	0		6.63095	66.6973		5.64053	6549.89
4.84972	0		6.9033	882.794		5.06438	0		6.63367	30.9691		5.64387	7012.51
4.85237	0		6.91098	581.227		5.06708	0		6.641	24.4886		5.64695	7425.34
4.85502	0		6.91867	191.91		5.0697	0		6.64847	224.701		5.65018	6706.22
4.8577	0		6.92637	284.531		5.07238	0		6.65113	490.664		5.65783	5873.94
4.86033	0		6.93405	897.176		5.07502	0		6.65848	224.642		5.661	6729.68
4.863	0		6.94198	1281.68		5.0824	0		6.666	21.5582		5.66418	7597.03
4.86563	0		6.94995	976.528		5.08508	0		6.67343	0.435398		5.66742	7029.39
4.86835	0		6.95768	500.147		5.08773	0		6.68077	0.414148		5.6706	6830.66
4.87093	0		6.9655	755.848		5.0904	0		6.68825	20.5884		5.67393	7320.69
4.87363	0		6.97358	999.262		5.09305	0		6.69555	219.064		5.67697	7495.97
4.88092	0		6.98153	680.435		5.09575	0		6.70295	525.663		5.68032	7141.87
4.88343	0		6.98948	995.37		5.09837	1.4143e-10		6.71048	343.725		5.688	6746.08
4.88607	0		6.99745	1152.48		5.10105	7.63414e-07		6.71792	80.1717		5.69125	6831.59
4.88865	0		7.00543	672.368		5.10367	0.00086376		6.72535	6.58245		5.69425	7089.29
4.89113	0		7.01342	858.103		5.10637	0.204852		6.73267	22.1709		5.69755	6956.83
4.89378	0		7.0213	1185.47		5.109	10.1837		6.7401	234.597		5.70525	6409.08
4.90097	0		7.02928	1091.59		5.11168	106.116		6.74748	562.791		5.7129	6832.78
4.90362	0		7.03725	946.365		5.11898	231.779		6.75492	391.75		5.71612	7061.18
4.90628	0		7.04522	1027.76		5.1215	106.116		6.76242	349.85		5.71922	6818.61
4.90893	0		7.05318	1048.99		5.12412	10.1837		6.76987	605.865		5.72703	7335.46
4.91157	0		7.06113	752.878		5.12683	0.204852		6.7772	493.031		5.73012	8802.24
4.91415	0		7.0691	1209.11		5.12945	0.00086376		6.78463	524.545		5.73327	9677.11
4.91662	0		7.07708	1594.05		5.13212	7.63414e-07		6.79205	229.049		5.74133	8291.75
4.91928	0		7.08478	1521.28		5.13477	1.4143e-10		6.79947	21.9343		5.74897	6959.92
4.92193	0		7.09272	1438.77		5.13745	0		6.807	0.441185		5.75203	6845.07
4.9245	0		7.10077	1130.39		5.14005	0		6.81435	0.00209416		5.7553	7168.25
4.92698	0		7.10848	1214.82		5.14277	0		6.82177	0.0554769		5.75857	8132.32
4.92965	0		7.11643	1466.63		5.14537	0		6.82947	2.75805		5.76172	7960.69
4.93232	0		7.12432	2012.43		5.14808	0		6.83717	28.7995		5.76492	7225.51
4.93498	0		7.13228	1907.58		5.15067	0		6.84483	65.8839		5.7726	6765.94
4.9376	0		7.13557	1385.71		5.15335	0		6.85252	61.2173		5.7758	6531.4
4.94027	0		7.14328	969.806		5.156	0		6.86022	73.7019		5.77883	6367.29
4.94292	0		7.15112	1174.75		5.1587	0		6.8679	32.5361		5.78228	6083.66
4.94558	0		7.15917	2078.72		5.16132	0		6.87558	3.11881		5.78543	6135.75
4.94823	0		7.16228	1886.92		5.164	0		6.88347	0.420144		5.78853	6927.73
4.95087	0		7.17003	1377.69		5.16663	0		6.89115	17.7695		5.79618	7748.86
4.9535	0		7.17763	1329.77		5.16933	0		6.89883	185.159		5.7994	7550.05
4.9562	0		7.18102	1614.42		5.17197	0		6.90655	404.426		5.8024	7195.54
4.95885	0		7.1888	2023.14		5.17463	0		6.91435	185.369		5.80575	7970.84
4.96148	0		7.19683	1651.94		5.17725	0		6.92192	28.2107		5.81347	8724.16
4.96415	0		7.2048	1127.03		5.17992	0		6.92963	109.162		5.81672	8332.11
4.96682	0		7.21277	908.837		5.18257	0		6.93732	237.971		5.82463	7844.89
4.96948	0		7.22073	1253.13		5.18523	0		6.945	125.324		5.83258	8121.32
4.97213	0		7.2287	1509.05		5.18785	0		6.95253	208.71		5.84023	8049.83
4.97473	0		7.23657	1706.32		5.19057	0		6.96012	718.642		5.84338	8420.82
4.97743	0		7.24457	2110.04		5.19785	0		6.96793	1102.28		5.85113	8655.97
4.98002	0		7.25262	2534.94		5.20035	0		6.976	924.992		5.8544	8054.93
4.98737	0		7.2606	2276.91		5.20298	0		6.98395	716.547		5.86203	7736.97
4.99002	0		7.26882	1469.43		5.20568	0		6.99192	650.345		5.87005	7736.27
4.99248	0		7.27677	1275.75		5.20832	0		6.99988	591.612		5.87318	7607.97
4.99515	0		7.28475	2197.1		5.211	0		7.00785	256.341		5.87627	7777.26
5.00233	0		7.29295	2800.66		5.21362	0		7.01582	343.799		5.87955	8481.29
5.00502	0		7.30093	2329.01		5.21628	0		7.02375	748.207		5.88267	8578.01
5.00763	0		7.30877	2182.83		5.21892	0		7.03163	479.105		5.88588	8491.49
5.01032	0		7.31698	2313.56		5.2263	0		7.03968	239.229		5.88895	7808.42
5.01293	0		7.32508	2456.31		5.22892	0		7.04757	264.471		5.89238	7656.54
5.01562	0		7.33343	3143.59		5.23142	0		7.05562	256.022		5.89548	8130.13
5.01823	0		7.34168	3533.59		5.2341	0		7.06347	245.376		5.89878	8422.37
5.0209	0		7.34965	3261.39		5.23673	0		7.07142	443.405		5.9019	8905.3
5.02355	0		7.35772	3124.9		5.23942	0		7.07938	406.18		5.90975	9442.66
5.0309	0		7.36562	3659.55		5.24205	0		7.08742	172.926		5.91292	8851.35
5.0334	0		7.37352	3477.59		5.24475	0		7.09537	34.3694		5.91607	8740.08
5.03603	0		7.38157	2958.05		5.24737	0		7.10335	2.49709		5.91937	9136.95
5.03872	0		7.38943	2645.99		5.25007	0		7.11123	0.0469421		5.92228	9228.86
5.04137	0		7.3975	2769.7		5.25265	0		7.11928	0.00152104		5.92547	9324.39
5.04402	0		7.40515	3139.57		5.25535	0		7.12713	0.31448		5.92848	8860.47
5.04665	0		7.41283	3201.92		5.25803	0		7.13493	15.6337		5.93657	8297.73
5.04923	0		7.42087	3255.56		5.26068	0		7.14283	162.96		5.94423	8779.43
5.0517	0		7.42883	3711.78		5.26335	0		7.15077	358.885		5.9522	9294.18
5.05438	0		7.43672	3586.28		5.26598	0		7.15875	208.725		5.95537	9366.02
5.057	0		7.44468	3351.1		5.26862	0		7.16673	259.9		5.95843	9402.13
5.05968	0		7.4525	2628.96		5.27128	0		7.17002	427.132		5.96177	9623.09
5.06233	0		7.46035	1640.7		5.27393	0		7.1776	186.007		5.96478	9837.93
5.06502	0		7.4683	1573.7		5.27662	0		7.18557	30.8048		5.9726	9323.67
5.06763	0		7.47637	2413.69		5.27923	0		7.19365	126.502		5.98065	8992.6
5.0703	0		7.48425	2566.69		5.28192	0		7.2016	295.703		5.98827	9352.32
5.07293	0		7.49222	2579.39		5.28455	0		7.20947	216.339		5.99147	9786.86
5.0756	0		7.50018	3212.8		5.28722	0		7.21753	280.278		5.99458	9943.68
5.07823	0		7.50812	3580.41		5.28988	0		7.22548	472.945		5.99788	9584.72
5.08555	0		7.51605	3436.38		5.29255	0		7.23333	391.791		6.00093	9629.63
5.08807	0		7.52402	2993.2		5.29518	0		7.2414	479.468		6.00428	10196.9
5.09067	0		7.53208	2853.63		5.29788	0		7.24932	406.788		6.00732	10869.5
5.09335	0		7.53997	2081.6		5.3005	0		7.25717	426.31		6.01543	10455.3
5.09595	0		7.54792	1685.82		5.3032	0		7.26515	448.478		6.02307	9526.15
5.09863	0		7.55612	1693.51		5.30582	0		7.27308	521.444		6.02622	9604.63
5.10127	0		7.56412	1853.39		5.30852	0		7.28115	506.909		6.0293	10443
5.10395	0		7.57205	2585.3		5.31113	0		7.2889	560.523		6.0327	10865.5
5.11125	0		7.5803	2166.08		5.31385	0		7.29673	499.851		6.0357	11461.2
5.11375	0		7.5885	2422.22		5.31643	0		7.30465	614.853		6.03907	11975.6
5.11637	0		7.59648	3041.96		5.31912	0		7.31262	573.801		6.04232	11541.6
5.11902	0		7.60467	2436.26		5.32177	0		7.32043	412.012		6.0501	10462.1
5.12165	0		7.61288	1543.54		5.32447	0		7.32827	510.867		6.05777	10676.4
5.1243	0		7.62087	1122.39		5.3271	0		7.3362	642.863		6.06107	11603.3
5.12697	0		7.62877	1451.28		5.32977	0		7.34415	385.309		6.06405	12228.7
5.12962	0		7.63698	2194.22		5.3324	0		7.35195	274.185		6.06738	11882.4
5.13222	0		7.64507	2966.9		5.3351	0		7.35965	286.771		6.07042	12335.9
5.13488	0		7.65292	3155.1		5.3377	0		7.367	161.092		6.07385	12172.7
5.13753	0		7.66098	2812.18		5.34037	0		7.37452	528.571		6.07707	12001.4
5.14022	0		7.66923	2340.08		5.34298	0		7.38213	1189.79		6.08042	12109.9
5.14285	0		7.67737	3163.75		5.34565	0		7.38967	821.054		6.08805	11853.3
5.14552	0		7.68557	3346.04		5.34828	3.04897e-10		7.39722	655.448		6.09132	11450.4
5.14817	0		7.69382	3593.86		5.35097	1.64578e-06		7.40478	549.188		6.0943	11359.7
5.15085	0		7.70188	3444.43		5.35362	0.0018621		7.41245	277.118		6.09767	11786.8
5.15348	0		7.71003	3006.92		5.3563	0.441623		7.42003	271.481		6.1008	12752.4
5.15613	0		7.71823	2425.43		5.35892	21.9541		7.42772	351.556		6.10407	13127.4
5.15877	0		7.72647	2042.61		5.36162	228.766		7.43537	576.263		6.10708	12410.1
5.16145	0		7.73468	1917.76		5.36423	499.672		7.44333	564.984		6.11048	12413.2
5.16407	0		7.74295	1306.92		5.3669	228.766		7.45103	265.137		6.11368	12306.7
5.16673	0		7.7513	898.192		5.36953	21.9541		7.45902	105.409		6.11707	11855.9
5.16937	0		7.75942	1746.26		5.3722	0.441623		7.46698	157.112		6.12013	12129.2
5.17195	0		7.76738	2244.42		5.37482	0.0018621		7.47492	340.159		6.12347	12847.8
5.17442	0		7.77542	1741.09		5.3775	1.64578e-06		7.48288	365.722		6.13118	13891.1
5.17708	0		7.78355	2000.88		5.38017	3.04897e-10		7.49085	407.933		6.13443	15897.9
5.17972	0		7.79178	2498.14		5.38282	0		7.49878	309.785		6.1376	15826.8
5.1823	0		7.80003	1671.07		5.38545	0		7.50677	196.364		6.14542	15345.3
5.18478	0		7.80803	1166.57		5.38812	0		7.51472	395.503		6.15345	14754.1
5.18745	0		7.8161	1430.8		5.39078	0		7.5227	723.428		6.15658	14298
5.1901	0		7.82398	1729.27		5.39342	0		7.53062	936.748		6.15963	15735.2
5.19267	0		7.83202	2291.99		5.39605	0		7.53867	790.418		6.16773	16387.9
5.19517	0		7.83985	1897.45		5.39877	0		7.54655	329.596		6.17102	15892.5
5.19785	0		7.848	1717.29		5.40138	0		7.55462	214.005		6.17422	15914.6
5.20047	0		7.85632	2592.91		5.40407	0		7.5625	227.621		6.18208	16359.9
5.20313	0		7.86422	2863.21		5.4067	0		7.57032	184.88		6.18538	16628.1
5.20578	0		7.87235	2867.51		5.40937	0		7.57817	306.788		6.18857	17109.9
5.20843	0		7.88037	2833.9		5.41198	0		7.58618	442.175		6.1964	17009.5
5.2111	0		7.8886	2370.33		5.41467	0		7.59408	385.127		6.20437	17506.4
5.21375	2.56859e-10		7.89655	1318.17		5.41732	0		7.60213	593.852		6.2076	18095.7
5.21637	1.38648e-06		7.90453	1451.61		5.42003	0		7.61012	532.059		6.21072	17954.6
5.21903	0.00156872		7.9125	2526.48		5.42262	0		7.6181	214.204		6.21843	17105.2
5.22618	0.372044		7.92055	2160.48		5.42528	0		7.62605	264.565		6.22175	16071.4
5.22885	18.4951		7.9284	1285.44		5.42793	0		7.63402	721.25		6.22492	15661.7
5.23152	192.723		7.93632	1070.6		5.43063	0		7.64197	815.497		6.22815	15993.5
5.23418	420.946		7.94443	947.899		5.43322	0		7.6499	457.075		6.2313	16582.9
5.24125	192.723		7.95253	1115.01		5.43593	3.26407e-11		7.65788	308.385		6.2347	17127.5
5.24373	18.4951		7.9605	1917.82		5.44323	1.76189e-07		7.66603	347.232		6.24232	17261.1
5.2464	0.372044		7.96847	3063.98		5.44588	0.000199348		7.67402	305.772		6.24562	15880
5.24905	0.00156872		7.97643	3671.43		5.4485	0.047278		7.68187	360.855		6.24873	16326.1
5.25165	1.38648e-06		7.98442	3120.87		5.45567	2.35029		7.68505	459.527		6.25218	17756.9
5.25432	2.56859e-10		7.99267	2331.67		5.45817	24.4906		7.6882	290.461		6.2554	17859.7
5.25693	0		8.00072	2200.63		5.4608	53.4924		7.69625	344.419		6.26345	16802.2
5.25958	0		8.00858	2442.51		5.46348	24.4906		7.70412	665.787		6.26672	15066.9
5.26223	0		8.01658	1883.71		5.46613	2.35029		7.71213	706.641		6.26973	13424.7
5.2649	0		8.02452	1921.21		5.46883	0.047278		7.72007	443.126		6.27305	13714
5.26753	0		8.0326	2464.76		5.47142	0.000199348		7.72805	361.738		6.28063	15190.2
5.27022	0		8.04047	2597.69		5.47875	1.76189e-07		7.73598	559.392		6.28857	15107
5.27287	0		8.04853	2693.16		5.4813	3.26407e-11		7.74397	505.66		6.29182	13891.5
5.27552	0		8.05667	2414.02		5.48395	0		7.75182	423.244		6.29488	13408.5
5.27815	0		8.06465	2614.01		5.4866	0		7.75955	949.695		6.30298	12972
5.28082	0		8.0727	2343.59		5.48925	0		7.76728	1611.06		6.31093	13083.7
5.28345	0		8.08057	2050.35		5.4919	0		7.77493	979.746		6.3141	12464.2
5.28613	0		8.08865	2591.82		5.49452	0		7.78265	541.992		6.3218	11780.3
5.28877	0		8.09663	3630.25		5.49723	0		7.79037	431.481		6.32977	11694.3
5.29145	0		8.10452	3419.54		5.49985	0		7.79823	699.75		6.33292	11577.7
5.29408	0		8.11257	2991.84		5.50253	0		7.80593	846.174		6.33602	11036
5.29675	0		8.12068	3356.57		5.5098	0		7.81372	440.506		6.33932	10020.7
5.2994	0		8.12877	3728.96		5.51233	0		7.82168	406.217		6.34717	9249.07
5.30207	0		8.13662	3529.43		5.51495	0		7.82958	822.322		6.35048	9856.02
5.30472	0		8.14463	4300.2		5.51765	0		7.83748	795.637		6.35372	10863
5.30738	0		8.1526	4141.64		5.52027	0		7.84555	327.051		6.36162	12027.5
5.31002	0		8.16058	3528.89		5.52295	0		7.8534	352.332		6.36507	11468.7
5.31268	0		8.16855	3626.21		5.5256	0		7.86138	775.349		6.3727	9750.94
5.32002	0		8.17673	2899.13		5.52827	0		7.86932	980.365		6.3807	9633.08
5.32252	0		8.18472	2139.53		5.5309	0		7.87727	964.734		6.38388	9131.92
5.32515	0		8.19272	3329.37		5.53822	0		7.88535	493.602		6.38685	8608.92
5.32782	0		8.20057	4421.65		5.54542	0		7.89322	467.538		6.39472	8313.91
5.33045	0		8.20862	3994.02		5.54807	0		7.90102	853.143		6.40273	9131.06
5.33777	0		8.21632	3282.26		5.55057	0		7.90898	1100.16		6.40595	9139.73
5.34028	0		8.2242	2549.35		5.55325	0		7.91682	1279.22		6.40917	8578.09
5.34292	0		8.2319	2737.61		5.55587	0		7.9249	1630.25		6.41732	9285.31
5.3456	0		8.23967	3864.68		5.55855	0		7.93272	1606.3		6.4252	9423.47
5.3482	0		8.2475	3670.73		5.56117	0		7.94072	1399.86		6.42847	9746.21
5.35088	0		8.2556	2837.63		5.56382	0		7.94865	1493.1		6.43612	9481.47
5.35353	0		8.26367	3112.29		5.56645	0		7.95672	1053.95		6.4438	8624.08
5.3562	0		8.27165	3515.08		5.56913	0		7.96443	607.703		6.44705	8059.66
5.35883	0		8.27958	3886.45		5.57177	0		7.97208	556.542		6.4501	9156.78
5.36153	0		8.28752	3816.04		5.57447	0		7.97977	706.195		6.45808	10649.2
5.36413	0		8.29573	4203.44		5.57708	0		7.98767	1365.49		6.4614	11154.7
5.36682	0		8.30397	3781.43		5.57977	0		7.9954	1709.66		6.46463	10429.5
5.36947	0		8.31205	2707.36		5.5824	0		8.00357	1483.08		6.47272	9158.14
5.37215	0		8.32015	2871.16		5.5851	0		8.01157	1651.93		6.48037	10014.1
5.37477	0		8.32822	2965.82		5.58772	0		8.01962	1443.08		6.48373	10290.1
5.37745	0		8.3362	3255.69		5.5904	0		8.02745	934.927		6.48692	10197.7
5.38008	0		8.34408	3448.31		5.59307	0		8.0355	407.754		6.49505	10098.8
5.38277	0		8.35228	2753.49		5.59572	0		8.04337	442.862		6.49828	9571.19
5.38537	0		8.36027	2720.56		5.59837	0		8.05128	588.922		6.50132	10330.9
5.38802	0		8.36822	3691.38		5.60103	0		8.05927	398.717		6.5093	10682.8
5.39068	0		8.37627	3753.26		5.60367	0		8.06723	389.806		6.51253	10263.8
5.39335	0		8.38425	3291.61		5.60635	0		8.0752	681.981		6.51558	10180.3
5.39598	0		8.39212	3328.08		5.60897	0		8.08317	1004.65		6.52365	10153.6
5.39863	0		8.40007	3975.89		5.61165	0		8.09112	622.012		6.52688	11024.1
5.40125	0		8.40818	3343.56		5.61432	0		8.09905	586.001		6.52992	10997.3
5.40393	0		8.41637	2872.4		5.62157	0		8.10687	911.211		6.53793	10835.3
5.40658	0		8.4245	3927.69		5.62413	0		8.1147	981.039		6.54122	10666.2
5.40923	0		8.43252	4276.6		5.62672	0		8.12267	973.719		6.54903	10690
5.41188	0		8.44065	5412.76		5.6294	0		8.13062	943.616		6.55708	11483.2
5.41443	0		8.44863	6496.89		5.63205	0		8.13858	1168.31		6.56505	10680.1
5.41695	0		8.45667	5841.03		5.63472	0		8.14653	727.323		6.5729	8859.01
5.41963	0		8.46437	6546.38		5.63733	0		8.15433	427.048		6.5762	8532.78
5.42223	0		8.47223	7882.23		5.64003	0		8.16218	465.214		6.58378	8407.19
5.42488	0		8.48022	8928.5		5.64268	0		8.17015	753.986		6.59183	8373.47
5.42752	0		8.4883	9758.25		5.64535	0		8.1781	429.414		6.5998	9327.44
5.43022	0		8.49617	9121.53		5.64797	0		8.18603	317.213		6.60743	10117
5.43283	0		8.50412	8148.32		5.65065	0		8.19375	662.187		6.6154	10193.6
5.43548	0		8.5119	7982.09		5.6533	0		8.20152	772.598		6.6233	10457
5.43812	0		8.51977	8486.71		5.65597	0		8.20903	1102.23		6.62658	9990.61
5.4407	0		8.52783	8780.67		5.65858	0		8.21695	1300.65		6.63427	9435.31
5.44318	0		8.53568	9044.75		5.66127	0		8.22465	714.677		6.64225	9626.05
5.44587	0		8.54367	10068.9		5.66392	0		8.23222	341.216		6.65022	9287.74
5.4485	0		8.55163	10722		5.6666	0		8.24002	161.391		6.6579	8786.72
5.45117	0		8.5597	10578.8		5.66923	0		8.24768	44.669		6.66598	8495.67
5.45382	0		8.56758	11471.7		5.6719	0		8.25525	87.7394		6.67397	7868.12
5.45648	0		8.57562	11566.6		5.67455	0		8.26272	280.702		6.68202	8588.99
5.45912	0		8.58325	11936.1		5.67723	0		8.27048	666.951		6.68973	8564.32
5.4618	0		8.59103	12684.1		5.6799	0		8.27815	1386.42		6.69767	7920.2
5.46442	0		8.59895	14670.2		5.68252	0		8.28107	1565.17		6.70538	8085.52
5.46708	0		8.60692	16454.7		5.68518	0		8.28852	1134.18		6.7131	8529.3
5.46975	0		8.61478	16922.5		5.68785	0		8.29608	918.856		6.71625	9445.64
5.47243	0		8.62277	16424.3		5.69503	0		8.30385	473.427		6.72393	10631.1
5.47972	0		8.63073	13908.3		5.70232	0		8.3114	157.127		6.73168	10721.3
5.48223	0		8.6387	11395.1		5.70483	0		8.31917	468.129		6.7396	9918.65
5.48485	0		8.64668	10664		5.70745	0		8.32672	1301.54		6.74745	11235.5
5.48753	0		8.65465	10872.6		5.71017	0		8.33453	1661.84		6.7554	12794.5
5.49015	0		8.66258	10823.3		5.71278	0		8.34215	1435.8		6.76322	12742.5
5.49273	0		8.67068	10609.3		5.7201	0		8.34993	969.222		6.77107	11612.9
5.49523	0		8.67885	9153.66		5.72262	0		8.35753	591.012		6.77912	11611.4
5.49787	0		8.68673	8428.04		5.72525	0		8.3652	636.422		6.78712	11575
5.5005	0		8.69455	8523.82		5.72795	0		8.36818	689.238		6.79478	11951.8
5.50318	0		8.70237	7451.13		5.73058	0		8.37562	396.395		6.80243	11721.1
5.50582	0		8.71045	6039.3		5.73327	0		8.38322	253.695		6.8102	11283.1
5.50848	0		8.71833	6384.16		5.73588	0		8.39105	385.94		6.81793	11804.1
5.51113	0		8.72637	5265.22		5.73857	0		8.39848	675.265		6.82107	11920
5.51377	0		8.73425	4609.03		5.74115	0		8.40595	306.179		6.82867	12622.9
5.5164	0		8.74222	4446.57		5.74383	0		8.41383	42.4811		6.83675	13168.9
5.52375	0		8.75005	4352.82		5.74647	0		8.42153	150.505		6.84465	12384.5
5.52625	0		8.75777	4004.31		5.74922	0		8.42917	480.519		6.85258	11952.1
5.52887	0		8.7656	4112.19		5.75178	0		8.43675	762.36		6.86067	11948.8
5.53627	0		8.7735	3990.15		5.75447	0		8.44447	1070.23		6.86853	12949.5
5.53893	0		8.78147	3003.71		5.7571	0		8.44745	1137.77		6.87658	13953
5.5416	0		8.78945	2465.26		5.75982	0		8.45495	532.614		6.88467	14294
5.5443	0		8.79752	2754.89		5.76243	0		8.46265	340.183		6.89247	14579.7
5.54693	0		8.80537	3117.22		5.7651	0		8.47023	815.799		6.90037	14106.6
5.54958	0		8.81342	3183.66		5.76775	0		8.47767	1102.29		6.90807	15231.7
5.55222	0		8.82127	3736.63		5.77043	0		8.48547	865.26		6.91598	16606.9
5.5549	0		8.82932	4815.5		5.77302	0		8.49333	514.124		6.92393	16994.1
5.55753	0		8.83728	5158.02		5.77573	0		8.50098	686		6.93202	18517.7
5.5602	0		8.84517	5254.57		5.77838	0		8.50895	848.303		6.93982	18376.1
5.56278	0		8.8534	4891.63		5.78105	0		8.51665	993.046		6.94765	17826.5
5.57013	0		8.8614	5085.83		5.7837	0		8.52457	972.577		6.95562	19313
5.57265	0		8.86945	5700.72		5.78635	0		8.53227	1321.41		6.96358	18851.9
5.5798	0		8.87743	5992.35		5.78897	0		8.53998	1138.24		6.97143	18701.9
5.58248	0		8.88557	8325.06		5.7917	0		8.54768	375.043		6.9795	17391.8
5.58512	0		8.89358	9432.96		5.79428	0		8.55528	33.379		6.9874	15993.6
5.58777	0		8.90158	8891.48		5.79697	0		8.56307	3.32131		6.99542	13673
5.5904	0		8.90945	10214		5.79958	0		8.57072	6.26555		7.00342	12618.7
5.59307	0		8.91272	12258.9		5.80225	0		8.57843	24.6722		7.01138	13278.5
5.59572	0		8.92042	12872.4		5.80487	0		8.58603	232.891		7.01933	13642.7
5.59842	0		8.92827	12839.3		5.80757	0		8.59383	560.93		7.02702	12242.5
5.601	0		8.9363	11440.6		5.8102	0		8.6014	583.914		7.03462	10214.6
5.6037	0		8.94402	10257.6		5.81285	0		8.60897	938.095		7.04267	9107.47
5.60635	0		8.95207	10761.1		5.8155	0		8.61667	1477.79		7.05065	8853.14
5.609	0		8.95987	10467.4		5.81817	0		8.6245	1659.92		7.05862	10007
5.61168	0		8.96758	8844.32		5.82083	0		8.63228	1017.52		7.06657	11073.6
5.61433	0		8.97552	8123.33		5.82815	0		8.64017	1044.88		7.07455	10836.9
5.61697	0		8.97863	8417.24		5.83078	0		8.6481	1027.57		7.08253	9454.53
5.61963	0		8.98633	8860.34		5.8379	0		8.65617	1290.72		7.0905	9115.84
5.62223	0		8.9941	7509.8		5.84045	0		8.66403	1502.37		7.0983	9829.78
5.6249	0		8.99712	7224.84		5.8431	0		8.6718	1269.38		7.10635	10188.7
5.62753	0		9.00497	6474.31		5.84577	0		8.67942	942.753		7.11422	11490.9
5.6302	0		9.01285	4844.34		5.8484	0		8.68718	574.404		7.12202	10576.4
5.63285	0		9.02065	4394.61		5.85108	0		8.69492	844.584		7.12998	11708.3
5.63553	0		9.02862	5181.69		5.85372	0		8.70252	933.303		7.13762	13656.9
5.63815	0		9.03668	6038.34		5.8564	0		8.7102	504.132		7.14538	13381.5
5.64083	0		9.04467	6227.97		5.85902	0		8.71798	712.148		7.15302	13475.3
5.64347	0		9.05275	6129.91		5.8617	0		8.7256	1299.79		7.16083	13145.1
5.64612	0		9.06043	7023.98		5.8643	0		8.73342	1505.88		7.16875	13139.1
5.64877	0		9.06825	6122.72		5.86698	0		8.74108	1272.85		7.17638	13950.2
5.65608	0		9.0762	4854.09		5.86962	0		8.7488	656.057		7.18438	12718.6
5.65862	0		9.08418	4671.21		5.8723	0		8.75647	499.329		7.19233	11694.4
5.66122	0		9.09223	4668.41		5.87495	0		8.76408	622.786		7.19993	11408.7
5.6639	0		9.10008	5847.93		5.87765	0		8.77177	1005.3		7.20798	11374.9
5.66653	0		9.10827	7753.86		5.88497	0		8.77957	1304.15		7.21587	12679.6
5.66918	0		9.11618	8081.25		5.8922	0		8.7874	1600.89		7.22383	14547.6
5.67182	0		9.12418	8370.9		5.8949	0		8.79535	2078.52		7.23145	14640.7
5.6745	0		9.13212	9787.21		5.89757	0		8.80342	2168.11		7.23948	15130.9
5.67713	0		9.14007	8670.12		5.90025	0		8.8113	1893.94		7.24733	13282.3
5.6798	0		9.14785	7454.14		5.90283	0		8.81952	1558.98		7.25532	13115.7
5.68245	0		9.15557	7730.01		5.90553	0		8.82758	1506.87		7.2634	14304.4
5.6851	0		9.16357	8055.23		5.90813	0		8.83543	1589.07		7.27128	13177.8
5.68775	0		9.1714	7424.52		5.91083	0		8.8434	1865.07		7.2792	10917.6
5.6904	0		9.17948	8030.88		5.91343	0		8.85147	1885.67		7.2869	9202.9
5.69758	0		9.18733	8287.84		5.91613	0		8.85933	1802.04		7.29458	8323.37
5.70023	0		9.1953	7646.09		5.91875	0		8.86727	1715.62		7.30212	8797.12
5.70288	0		9.20312	7784.76		5.92145	0		8.87552	1689.75		7.30995	8230.41
5.70555	0		9.21093	7840.93		5.92408	0		8.88358	2183.78		7.31295	6962.06
5.70818	0		9.2189	8434.01		5.93143	0		8.8915	2443.66		7.31597	7062
5.71087	0		9.22672	8652.06		5.93407	0		8.89927	3234.12		7.31902	7597.46
5.71348	0		9.23457	7528.99		5.9412	0		8.90665	3984.27		7.32643	8633.57
5.72052	0		9.24238	5568.46		5.94375	0		8.91408	6126.29		7.3342	8159.24
5.72303	0		9.25008	5129.37		5.9464	0		8.92183	8719.44		7.34187	7672.78
5.72567	0		9.25797	5220.09		5.94908	0		8.92955	10188.6		7.34955	7522.72
5.72837	0		9.26573	4580.58		5.95172	0		8.93753	11894.4		7.35715	8311.04
5.73098	0		9.27333	4795.6		5.95438	0		8.94547	14042.4		7.36485	7517.7
5.73835	0		9.28112	4856.79		5.95698	0		8.95315	14716.9		7.37275	6793.99
5.74085	0		9.28908	4734.77		5.96435	0		8.96052	17035.6		7.3807	6882.24
5.74345	0		9.2968	3313.73		5.967	0		8.96793	16530.2		7.38843	7410.71
5.75075	0		9.3045	1718.39		5.96963	0		8.97535	14715.8		7.3964	6828.9
5.75325	0		9.31217	1522.58		5.97217	0		8.98298	13354.8		7.40415	6578.26
5.75588	0		9.31982	1403.94		5.97942	0		8.99053	9942.77		7.41178	6382.33
5.75857	0		9.32288	1866.78		5.98197	0		8.99835	8673.59		7.41977	5589.66
5.76123	0		9.33078	2060.54		5.9846	0		9.00602	8380.54		7.42748	7263.57
5.7639	0		9.33838	1304.71		5.9873	0		9.01353	6309.32		7.43518	8405.53
5.76652	0		9.3461	1319.87		5.98992	0		9.02125	4559.16		7.44325	7882.83
5.7692	0		9.35403	2422.56		5.99722	0		9.02893	4811.68		7.45098	8490.92
5.77652	0		9.36185	3223.98		6.00437	0		9.03677	4790.49		7.45908	9578.2
5.77905	0		9.36972	3481.5		6.00695	0		9.04433	3908.82		7.46688	10722.1
5.78168	0		9.37767	3571.89		6.00958	0		9.05197	2680.88		7.47445	10371.6
5.78432	0		9.38538	4881.44		6.01227	0		9.05953	2843.18		7.48243	11007.8
5.78695	0		9.39358	6451.96		6.01492	0		9.06727	2839.6		7.49023	11144.6
5.78965	0		9.40127	8462.26		6.01757	0		9.07502	2216.75		7.49795	11926.4
5.79225	0		9.40893	11201		6.0202	0		9.08262	2383.05		7.50593	11544.9
5.79493	0		9.4166	11822.9		6.0229	0		9.09043	2030.84		7.51377	9859.4
5.79755	0		9.42457	10816		6.02552	0		9.0981	1330.26		7.5169	9932.4
5.80022	0		9.4324	10740.4		6.02818	0		9.10558	1463.43		7.52443	11907.6
5.80287	0		9.44027	11312.8		6.03082	0		9.11352	1682.89		7.53232	12104.3
5.80552	0		9.4482	9854.78		6.03348	0		9.12107	1393.18		7.5401	12048.5
5.80815	0		9.456	8207.33		6.03612	0		9.12873	1579.61		7.5478	11369.6
5.81083	0		9.46363	8664.03		6.0434	0		9.13643	2349.08		7.55542	11311.4
5.81348	0		9.47132	8661.13		6.04597	0		9.14413	2476.75		7.5632	12376.4
5.81617	0		9.47913	8868.19		6.0486	0		9.15182	2591.08		7.57088	14442.3
5.81878	0		9.48698	8907.04		6.05128	0		9.1595	2355.65		7.57875	16514.4
5.82145	0		9.49487	7958.75		6.05392	0		9.1672	1956.29		7.58645	16475.2
5.82408	0		9.50292	7803.74		6.05662	0		9.17485	1745.61		7.59425	15250.4
5.82677	0		9.51087	6514.78		6.05925	0		9.18257	2173.27		7.60197	15733.5
5.8294	0		9.51883	4719.05		6.06188	0		9.1904	2597.95		7.60965	14475.5
5.8321	0		9.5268	4774.06		6.0645	0		9.19807	2424.33		7.61735	14153.1
5.83473	0		9.53473	6658.43		6.0672	0		9.20565	2432.06		7.62507	15929.3
5.8374	0		9.54268	9327.37		6.06982	0		9.21343	3435.91		7.63275	17683.8
5.84468	0		9.55067	10290.9		6.0725	0		9.22113	3285.15		7.64035	16489.2
5.8472	0		9.55875	8571.52		6.07512	0		9.22885	1755.4		7.64808	16059.9
5.84985	0		9.56648	8242.63		6.07782	0		9.23655	1222.56		7.65578	17840.4
5.8525	0		9.5745	8488.27		6.08047	0		9.24415	1020.47		7.66348	18538.6
5.85513	0		9.58245	8688.4		6.08777	0		9.25185	498.47		7.6666	17047.9
5.85778	0		9.59025	7839.53		6.09038	0		9.25968	374.825		7.67425	15580.6
5.86045	0		9.59822	8114		6.093	0		9.2674	1102.83		7.68203	15664
5.86312	0		9.60608	8753.06		6.09567	0		9.27505	1838.06		7.68515	17852.8
5.86575	0		9.61382	8612.79		6.09838	0		9.2824	960.035		7.69293	20319.3
5.86843	0		9.6216	9430.95		6.10107	0		9.29022	778.821		7.70083	21290.5
5.87107	0		9.62935	11460.2		6.10372	0		9.29807	1504.63		7.70862	20980
5.87375	0		9.63732	12329		6.1064	0		9.3057	1758.11		7.71648	23483
5.87638	0		9.64515	13412.3		6.10902	0		9.31337	1041.98		7.72457	25974.5
5.87907	0		9.65292	15052.4		6.11173	0		9.32107	1019.96		7.73245	26858.1
5.88168	0		9.66068	13931.7		6.11438	0		9.32887	905.167		7.74043	26193
5.8891	0		9.66852	12475.5		6.11702	0		9.33647	619.178		7.74847	26182.1
5.89178	0		9.67627	12415.9		6.11965	0		9.34395	852.19		7.75618	25430.1
5.8944	0		9.68405	12175.8		6.12237	0		9.3514	1297.51		7.7638	24256.8
5.89707	0		9.69192	8994.5		6.12958	0		9.35915	1533.51		7.7715	23943.9
5.89968	0		9.69972	7877.7		6.1322	0		9.36673	1434.8		7.77923	23237.7
5.90233	0		9.70755	9276.61		6.13482	0		9.37428	1941.26		7.78715	22834.7
5.90495	0		9.7154	8237.53		6.14207	0		9.382	2709.08		7.7951	25991.6
5.90763	0		9.72347	8297.31		6.14467	0		9.38968	3579		7.80287	26283.6
5.9148	0		9.73143	8124.49		6.1473	0		9.39728	3865.75		7.81083	25021.1
5.91748	0		9.73927	6413.53		6.14995	0		9.40497	3074.2		7.81873	26511.4
5.9201	0		9.74685	5383.86		6.15258	0		9.41278	2190.88		7.82647	28086.4
5.92278	0		9.75455	5120.16		6.15985	0		9.42038	2803.03		7.83418	27712.6
5.9254	0		9.76253	4697.94		6.16252	0		9.42807	4101.27		7.84187	28383.3
5.92808	0		9.7702	5289.87		6.16518	0		9.43575	3793.57		7.84948	27361.3
5.93073	0		9.77812	5608.92		6.16782	0		9.44332	3320.59		7.85727	26611.3
5.9334	0		9.78593	5319.66		6.17045	0		9.4509	3722.35		7.86513	27559
5.93605	0		9.7938	5166.65		6.1731	0		9.45895	3406.89		7.87295	27360.7
5.93873	0		9.80172	4209.05		6.17575	0		9.46653	3030.21		7.88062	25057.4
5.94135	0		9.80937	4169.9		6.1784	0		9.47425	3314.64		7.88827	24222.9
5.94402	0		9.81708	3909.48		6.18107	0		9.48197	3379.95		7.89603	23003.7
5.94668	0		9.82502	4106.11		6.1837	0		9.48967	2850.45		7.90388	20857.6
5.9493	0		9.83283	4023.3		6.18637	0		9.49737	3038.58		7.91165	19908.9
5.95195	0		9.84067	4349.85		6.18903	0		9.50503	2236.3		7.91938	18671.9
5.95463	0		9.84835	4658.75		6.1917	0		9.51275	1195.28		7.92712	18793.2
5.95725	0		9.85607	4100.64		6.19877	0		9.5204	940.159		7.93507	21318.5
5.95997	0		9.8638	3581.49		6.20603	0		9.52795	1491.69		7.9428	23665.5
5.96257	0		9.87145	3223.31		6.20867	0		9.53545	1455.49		7.94603	25749.3
5.96528	0		9.8792	2309.99		6.21578	0		9.54323	908.984		7.95355	27671.1
5.96788	0		9.88218	2005.5		6.21842	0		9.5506	1194.41		7.96127	28707.5
5.97053	0		9.88998	2317.94		6.221	0		9.55828	2274.17		7.96902	28660.1
5.97315	0		9.89773	2504.96		6.22368	0		9.5662	2410.59		7.97693	29368.9
5.97583	0		9.90075	2300.91		6.23102	0		9.57392	1295.83		7.98457	31233.3
5.97845	0		9.90858	2819.3		6.23378	0		9.5816	781.226		7.99248	34106.2
5.98112	0		9.91637	2881.13		6.23642	0		9.58928	934.953		8.00045	35935.3
5.98377	0		9.92403	1669.89		6.23908	0		9.5969	1211.06		8.00842	35909.2
5.98642	0		9.93165	1460.04		6.24175	0		9.6046	1255.01		8.01618	36254
5.98903	0		9.93935	2370.5		6.24443	0		9.61242	711.078		8.02413	35747.1
5.99175	0		9.94713	2247.72		6.25163	0		9.62003	677.395		8.03182	35372.1
5.99437	0		9.95472	1528.47		6.25422	0		9.62783	920.87		8.03963	37959.9
5.99707	0		9.96253	2291.1		6.25687	0		9.6354	1339.59		8.04743	40480
5.99972	0		9.97038	2506.98		6.25953	0		9.64282	1133.22		8.05515	39909.6
6.00237	0		9.97818	2239.04		6.26218	0		9.65025	1541.05		8.063	36482.3
6.00502	0		9.98603	2210.19		6.26938	0		9.65792	1658.33		8.07075	34587.2
6.00768	0		9.99398	1747.7		6.27197	0		9.6656	1486.84		8.07848	35481.4
6.01035	0		10.0017	1652.56		6.2746	0		9.6733	1568.21		8.08618	37973.7
6.01302	0		10.0093	2018.13		6.27728	0		9.681	1515.56		8.09405	35978.4
6.01563	0		10.0172	2221.19		6.27992	0		9.68867	1997.61		8.10175	30862.3
6.01835	0		10.025	1849.06		6.2826	2.99442e-11		9.69637	1479.93		8.10945	29730.5
6.02097	0		10.033	2356.53		6.28525	1.61634e-07		9.70407	1180.25		8.11727	28322.1
6.02362	0		10.041	2907.78		6.2879	0.000182879		9.71175	2220.59		8.12485	24606
6.03097	0		10.049	2522.65		6.29055	0.0433723		9.71942	3164.41		8.13263	22082.3
6.03348	0		10.0569	1832.65		6.29777	2.15613		9.72707	2421.11		8.14025	22960.5
6.0361	0		10.0648	1313.99		6.30038	22.4677		9.73475	1128.99		8.14803	25393.8
6.0388	0		10.0728	1500.07		6.30303	49.1409		9.74245	834.723		8.15572	25888.1
6.04142	0		10.0806	2633.24		6.3103	25.8247		9.75017	1247.36		8.16333	24797
6.0441	0		10.0885	2633.23		6.31295	37.14		9.75785	1392.87		8.17108	22244.1
6.04673	0		10.0962	2602.4		6.31562	76.4553		9.76553	1994.25		8.17848	19717.6
6.0494	0		10.1043	3703.11		6.31827	34.9841		9.77325	1614.41		8.18153	21358.6
6.05205	0		10.1121	3664.11		6.32565	3.3573		9.78095	902.278		8.18912	21756
6.05475	0		10.12	3483.25		6.32832	0.0675348		9.78848	1117.23		8.19687	22239.1
6.05737	0		10.1279	3593.78		6.33102	0.000284761		9.79608	2042.27		8.20455	25271.7
6.06003	0		10.1359	3113.49		6.33387	2.51679e-07		9.80365	1951.26		8.21233	26756.5
6.06257	0		10.1437	3634.89		6.33648	4.66261e-11		9.81123	1211.1		8.22015	25733.2
6.06523	0		10.1516	4354.38		6.33913	0		9.81895	1668.42		8.2282	25903.6
6.06785	0		10.1595	5255.17		6.3417	0		9.82663	2995.82		8.23597	26226.2
6.07052	0		10.1673	4959.95		6.34438	0		9.8343	3757.44		8.24368	26239.7
6.07317	0		10.1752	3961.03		6.347	0		9.84212	3854.81		8.25155	27176.4
6.07587	0		10.1834	4356.21		6.34963	0		9.84972	4066.95		8.25925	28875.5
6.07847	0		10.1913	4740.06		6.35227	0		9.85748	3791.44		8.26707	29933.3
6.08112	0		10.1992	5340.71		6.35495	0		9.86507	3221.02		8.27477	32333.8
6.08377	0		10.2072	6261.23		6.35757	0		9.87277	3531		8.28262	36267.6
6.08643	0		10.2153	6187.44		6.3602	0		9.88047	3508.85		8.29042	36916.9
6.09377	0		10.2233	6162.64		6.3674	0		9.88817	3694.7		8.29828	33264.9
6.09628	0		10.2316	4927.81		6.37007	0		9.89597	4392.46		8.30598	36246
6.09893	0		10.2397	4223.09		6.3727	0		9.9038	4325.93		8.31382	47648.6
6.10157	0		10.2478	4956.55		6.37537	0		9.91147	4298.21		8.32152	58863.9
6.1042	0		10.2556	5662.09		6.37802	0		9.91917	3575.14		8.32925	69710.5
6.10688	0		10.2636	6019.05		6.38523	0		9.92688	2766.98		8.33718	72552
6.10952	0		10.2715	5008.72		6.38787	0		9.93482	3295.24		8.34478	73149.7
6.11218	0		10.2795	4058.86		6.39507	0		9.94265	4197.48		8.34788	78242.2
6.11482	0		10.2877	5159.2		6.40227	0		9.95048	4167.89		8.35552	78200.8
6.11752	0		10.2958	5491.52		6.40938	3.06722e-10		9.95845	4259.71		8.3634	76287
6.12013	0		10.304	6438.05		6.41655	1.65563e-06		9.96638	4538.68		8.37113	68156.9
6.12278	0		10.3121	6257.02		6.42403	0.00187325		9.97433	3703.09		8.379	59076.1
6.12542	0		10.3203	4985.33		6.4267	0.444268		9.98228	3544.45		8.38682	53659.3
6.1281	0		10.3286	5284.77		6.42948	22.0855		9.99025	3590.19		8.3945	50598
6.13075	0		10.3369	5540.71		6.43218	230.136		9.99823	3516.18		8.40233	53442.1
6.13342	0		10.3448	5527.26		6.4393	502.664		10.0062	2981.43		8.41015	51502.4
6.13608	0		10.3528	5944.61		6.44647	230.136		10.014	2623.85		8.41785	45473.9
6.13875	0		10.3608	6128.57		6.44912	22.0855		10.0218	2914.79		8.42545	42986
6.14138	0		10.3686	5273.98		6.45635	0.444268		10.0295	3411.39		8.43325	42292.2
6.14405	0		10.3767	4565.71		6.46377	0.00187325		10.0373	2942.56		8.44098	48710.6
6.1467	0		10.3847	5160.34		6.46657	1.65563e-06		10.045	3085.05		8.44913	48904.7
6.14937	0		10.3926	5319.75		6.4692	3.06722e-10		10.0527	3817.25		8.45702	44004
6.152	0		10.4006	4984.21		6.47188	0		10.0606	3632.49		8.465	40339.6
6.15467	0		10.4086	4916.35		6.4745	3.04592e-10		10.0686	3210.47		8.473	37449.2
6.15732	0		10.4119	5434.96		6.47722	1.64415e-06		10.0765	3255.75		8.48072	37158.9
6.16003	0		10.4197	5377.24		6.4844	0.00186031		10.0845	2698.96		8.48872	40433.3
6.16265	0		10.4277	4871.63		6.48707	0.441259		10.0924	2691.05		8.49657	42379.7
6.1653	0		10.4356	4052.28		6.48967	21.9504		10.1005	2680.98		8.50462	39317.8
6.16797	0		10.4436	3452.49		6.49237	229.445		10.1084	2486.28		8.50773	37233.4
6.17065	0		10.4516	3868.29		6.49503	508.621		10.1163	2625.5		8.51538	39040.7
6.17327	0		10.4597	4343.81		6.49773	249.174		10.1242	2593.31		8.51855	42522
6.17595	0		10.4678	3883.47		6.5051	31.3799		10.1323	2034.15		8.52627	39721.7
6.18332	0		10.4756	3825.83		6.50777	1.34786		10.1402	2069.36		8.5343	37599.9
6.18605	0		10.4839	3752.81		6.51042	0.0200987		10.1482	2861.63		8.54198	41470.7
6.18867	0		10.4919	3980.96		6.51308	7.85465e-05		10.156	2821.68		8.54518	46050.1
6.19132	0		10.4999	5548.81		6.5158	6.8273e-08		10.1638	1697.22		8.55285	50426.6
6.19862	0		10.5076	6334.6		6.51858	4.84301e-11		10.1718	997.301		8.56085	53580.9
6.20113	0		10.5156	6797.4		6.52125	1.93448e-07		10.1798	1129.63		8.5687	49608.8
6.2038	0		10.5234	6036.84		6.52392	0.000218876		10.1877	1457.62		8.57652	43199.6
6.21108	0		10.5314	5649.42		6.53117	0.0519094		10.1958	2033.55		8.58422	39371.4
6.21822	0		10.5394	6724.85		6.53827	2.58053		10.2037	1900.71		8.58727	45300.9
6.22077	0		10.5472	7119.79		6.54098	26.8897		10.2118	1871.81		8.59038	51041.3
6.22337	0		10.5554	8097.13		6.54365	58.7326		10.2194	2274.56		8.59825	49350.7
6.22603	0		10.5631	8619.22		6.55098	26.8897		10.2273	2754.69		8.606	48546.4
6.22862	0		10.5708	8519.7		6.55363	2.58053		10.235	3109.71		8.61367	51281.8
6.23125	0		10.5786	8316.7		6.5608	0.0519094		10.2427	3136.53		8.62163	50199.8
6.23392	0		10.5866	7296.34		6.56343	0.00021941		10.2507	2998.31		8.62935	49076.2
6.23655	0		10.5944	6670.7		6.5661	0.000603986		10.2584	3903.86		8.63693	47722.1
6.23922	0		10.602	6321.37		6.56875	0.143198		10.2663	5487.29		8.64467	48512.1
6.24185	0		10.6097	6212		6.5714	7.11867		10.2743	6323.3		8.65237	52638.1
6.24447	0		10.6177	6062.83		6.57862	74.1782		10.2822	6416.56		8.6602	57426
6.24712	0		10.6257	6132.18		6.58578	162.02		10.2902	6540.28		8.66785	58237.3
6.24973	0		10.6335	6963.62		6.58845	74.1782		10.2982	5446.3		8.67577	59554.2
6.2524	0		10.6415	6610.76		6.59103	7.11867		10.3059	5430.33		8.68383	57324.1
6.25503	0		10.6494	5339.96		6.59378	0.143198		10.3138	6810.38		8.69145	51722.8
6.26235	0		10.6574	4802.36		6.59647	0.000603793		10.3218	6967.22		8.6992	51210.9
6.26953	0		10.6654	5762.7		6.59917	5.33648e-07		10.3297	6584.77		8.70223	56051.9
6.2721	0		10.6733	5781.48		6.6066	9.88637e-11		10.3374	5444.54		8.7053	58236.6
6.27475	0		10.6814	4633.36		6.60943	0		10.3453	4933.91		8.71313	54985.4
6.27738	0		10.6892	3843.84		6.61207	0		10.3534	5011.19		8.72092	54155.4
6.28003	0		10.6972	4088.65		6.6192	0		10.3614	6168.35		8.724	55456.8
6.28275	0		10.7052	5561.86		6.6219	0		10.3694	7089.88		8.73148	56082.4
6.28528	0		10.7085	6423.29		6.6246	0		10.3773	6954.23		8.73918	51702.5
6.28793	0		10.7163	6311.72		6.632	0		10.3854	7764.71		8.74688	48951.5
6.29532	0		10.7242	5445.92		6.63938	0		10.3935	7332.35		8.7545	48537.6
6.29802	0		10.7323	4782.32		6.6421	0		10.4014	7155.94		8.75762	46426.8
6.30067	0		10.7402	4554.66		6.64483	0		10.4091	7954.2		8.7652	46910.5
6.30327	0		10.7479	3888		6.64752	0		10.417	7767.02		8.77285	49545.6
6.30592	0		10.7558	3149.69		6.65022	0		10.4248	6893.81		8.78047	58740.8
6.3086	0		10.7637	3321.71		6.65288	0		10.4325	7608.53		8.78825	66010.6
6.31125	0		10.7717	3298.37		6.65558	0		10.4404	8123.92		8.79598	69599.8
6.31392	0		10.7797	2969.03		6.65837	0		10.4484	7117.65		8.80383	80233.3
6.31655	0		10.7876	3892.76		6.66557	0		10.4563	5540.94		8.81163	93026.2
6.31918	0		10.7956	4205.65		6.66823	0		10.4643	4781.97		8.8195	104086
6.32182	0		10.8034	3642.46		6.67538	3.04592e-10		10.4723	4537.49		8.82743	118534
6.32445	0		10.8115	3629.58		6.67805	1.64413e-06		10.4801	4896.79		8.83522	135847
6.32708	0		10.8196	4231.34		6.6807	0.00186025		10.4882	6035.3		8.84293	147540
6.32977	0		10.8275	4564.8		6.68342	0.441183		10.4962	5095.7		8.85057	167266
6.33242	0		10.8353	4121.21		6.6861	21.9324		10.5039	4322.05		8.85847	181468
6.33507	0		10.8431	2763.86		6.6889	228.608		10.512	4696.84		8.86642	177307
6.33772	0		10.8511	2168.43		6.6916	502.659		10.5199	3673.49		8.87423	171227
6.34042	0		10.8591	2372.81		6.69873	264.855		10.5276	3341.8		8.88207	177840
6.34303	0		10.8622	2895.56		6.70142	101.256		10.5353	3809.68		8.88523	197581
6.34572	0		10.8699	3957.81		6.704	36.7585		10.543	4489.57		8.89305	204564
6.3483	0		10.8778	4385.04		6.7067	3.48712		10.5507	3992.05		8.90087	209514
6.351	0		10.8855	4085.66		6.7139	0.0701105		10.5584	3193.85		8.90868	225381
6.35362	0		10.8936	2901.46		6.72138	0.000296181		10.5662	4179.07		8.91658	240296
6.35627	0		10.9015	2947.95		6.72422	0.000641213		10.5738	5419.29		8.92435	245708
6.3589	0		10.9092	3546.65		6.7269	0.15201		10.5815	5307.58		8.93192	236158
6.3616	0		10.9171	3692.95		6.72962	7.55677		10.5894	4659.82		8.93972	242863
6.36423	0		10.925	3531.65		6.73692	78.7434		10.5971	4280.64		8.94735	267127
6.3669	0		10.9329	3333.54		6.73962	171.992		10.6049	4283.75		8.95513	303358
6.36955	0		10.941	3336.58		6.74235	78.8602		10.6129	4074.81		8.96287	319114
6.37695	0		10.9489	4019.57		6.74968	13.3643		10.6208	3774.83		8.97053	333456
6.37967	0		10.957	3371.62		6.75715	60.6696		10.6287	4344.83		8.97825	340796
6.38232	0		10.9649	3250.87		6.75985	132.62		10.6365	3700.57		8.98595	327245
6.38503	0		10.9728	3818.88		6.76718	82.4497		10.6442	3410.01		8.99367	303826
6.38763	0		10.9807	3922.67		6.77467	234.787		10.6518	4291.62		9.00135	277357
6.3903	0		10.9885	3995.7		6.78203	521.222		10.6596	5107.81		9.00898	225769
6.39293	0		10.9964	3748.84		6.78475	457.077		10.6673	5634.25		9.0168	186585
6.3956	0		11.0045	3406.55		6.79217	521.151		10.6749	5193.9		9.0244	172170
6.4029	0		11.0124	4276.69		6.79965	231.263		10.6826	4272.8		9.03218	162520
6.41008	0		11.0204	4917.79		6.80703	45.7342		10.6903	3832.12		9.03982	135691
6.41262	0		11.0283	4512.44		6.81453	52.4257		10.6979	4214.48		9.0475	120105
6.4199	0		11.0364	2683.21		6.82197	23.804		10.7056	4878.74		9.05515	111332
6.42265	0		11.0442	2296.69		6.82942	2.74119		10.7086	4113.66		9.06308	99049.9
6.42525	0		11.0522	3956.57		6.83682	22.7719		10.7163	4173.46		9.07103	87757.8
6.42795	0		11.0599	5090.31		6.8443	236.81		10.7239	4661.94		9.079	78944.1
6.4306	0		11.0677	4457		6.85175	517.24		10.727	4494.76		9.0868	68742.7
6.43327	0		11.0755	3771.88		6.8592	236.81		10.7349	4197.95		9.09452	61503.7
6.43592	0		11.0835	4071.05		6.86653	22.7262		10.7428	3846.46		9.1021	56438.1
6.4432	0		11.0916	4003.04		6.86922	0.523077		10.7505	3647.64		9.10978	53698.3
6.45035	0		11.0996	4073.9		6.87658	3.62872		10.7582	3635.54		9.11753	49458.1
6.45295	0		11.1077	4205.65		6.8841	55.2936		10.7659	4213.96		9.1252	48651.5
6.46017	0		11.1158	4461.12		6.89155	309.692		10.7736	5332.46		9.13315	48993.4
6.46275	0		11.1237	5007.5		6.89892	622.811		10.7811	5374.81		9.14082	48925.6
6.46545	0		11.127	5516.03		6.90608	436.683		10.7887	5517.45		9.1487	48509.9
6.47277	0		11.135	5819.96		6.91358	192.913		10.7964	5427.95		9.15652	45759.2
6.4755	0		11.1431	5593.94		6.92102	185.341		10.8041	5181.18		9.1641	44286.8
6.47813	0		11.1513	5090.94		6.92847	87.8953		10.8117	5246.02		9.1719	48311.8
6.48082	0		11.1593	4565.61		6.93583	81.816		10.8194	5432.54		9.17953	54526.2
6.48347	0		11.1673	4715.15		6.94338	167.335		10.8272	5661.43		9.1873	52086.1
6.48613	0		11.1752	4558.06		6.94608	132.574		10.8352	7074.84		9.19492	54057.9
6.48877	0		11.1833	4020.33		6.95345	135.109		10.843	8927.77		9.20272	59101.1
6.49145	0		11.1913	3936.79		6.9609	58.7506		10.851	9896.16		9.21047	62890.8
6.49408	0		11.1991	4093.65		6.96823	5.62502		10.8588	8360.43		9.21815	62768.5
6.49678	0		11.2071	3681.62		6.97572	0.114075		10.8663	8110.77		9.22607	59132.9
6.49937	0		11.2149	3488.14		6.98317	0.22215		10.8739	8617.3		9.22907	59772.4
6.50203	0		11.2226	3294.13		6.99082	11.0199		10.8815	9583.76		9.23662	61746.2
6.5047	0		11.2305	2940.85		6.99842	114.83		10.8892	9627.08		9.2443	63084.6
6.50735	0		11.2385	2912.55		7.00593	250.811		10.897	9996.45		9.25208	64647.6
6.51003	0		11.2462	2802.84		7.01338	114.83		10.9046	9301.58		9.2597	67450.7
6.5127	0		11.2541	2405.14		7.02105	11.0199		10.9123	8961.09		9.26743	71068
6.51532	0		11.2618	2966.56		7.02868	0.221674		10.9201	9419.25		9.27517	70238.3
6.51798	0		11.2699	3113.18		7.03612	0.00190643		10.9279	9048.88		9.28278	64666.8
6.52062	0		11.2775	2050.75		7.04365	0.230464		10.9357	7545.12		9.29062	61518.3
6.52327	0		11.2852	1716.37		7.05123	11.4568		10.9436	7990.31		9.29365	61426.1
6.52593	0		11.2929	2611.89		7.05878	119.383		10.9517	8326.16		9.30138	60635.7
6.52855	0		11.3009	3116.28		7.06623	260.759		10.9594	7380.57		9.3091	58245.5
6.53113	0		11.3087	2067.18		7.07365	119.828		10.9672	7732.84		9.31213	55364.5
6.53385	0		11.3165	1209.74		7.08112	34.2373		10.9751	8006.08		9.31963	51399
6.53642	0		11.3244	967.417		7.08852	271.463		10.9832	7494.19		9.32272	48846.5
6.54367	0		11.3322	1200.94		7.0961	970.222		10.9909	6175.13		9.33028	48717.1
6.54625	0		11.3399	1213.8		7.10363	1542.18		10.9988	5445.94		9.33827	43760.4
6.54887	0		11.3476	1439.3		7.111	1385.04		11.0066	5695.23		9.34598	41232.2
6.55158	0		11.3555	2110.95		7.11855	941.43		11.0143	5133.11		9.3538	42050.4
6.55888	0		11.3634	1655.53		7.12595	961.248		11.0221	4454.31		9.36165	45859.6
6.56153	0		11.3714	815.129		7.13355	1659.87		11.0301	3015.88		9.36933	53610
6.5642	0		11.3794	253.143		7.14127	3020.76		11.0378	2043.6		9.37692	60358.9
6.56688	0		11.3874	395.137		7.14898	4282.39		11.0453	2702.82		9.38467	72978.5
6.57395	0		11.3952	1171.7		7.15672	5106.27		11.053	2800.18		9.3926	86287.4
6.57657	0		11.4029	1564.69		7.1644	7585.82		11.0607	2752.21		9.40028	96968.6
6.5792	0		11.4109	1431.16		7.17212	9367.34		11.0684	3748.58		9.40333	104501
6.58183	0		11.4189	1092.74		7.18007	11033.7		11.076	3785.13		9.40633	111350
6.5845	0		11.4266	1171.59		7.18802	11312.6		11.0838	2786.93		9.4141	121931
6.58718	0		11.4346	2250.81		7.19598	8925.49		11.0916	2596.73		9.42177	135185
6.58982	0		11.4425	2381.37		7.2037	6458.62		11.0994	3218.12		9.42922	152018
6.59247	0		11.4505	2227.01		7.21138	5355.35		11.1071	3340		9.43668	164007
6.59507	0		11.4584	1739.92		7.21907	5965.15		11.1148	3382.51		9.44428	159876
6.60235	0		11.4664	1767.88		7.22678	5449.1		11.1224	3199.75		9.452	150781
6.60495	0		11.4742	2070.71		7.23452	3131.81		11.1301	2323.7		9.45978	153450
6.60757	0		11.4824	1911.36		7.2421	3231.25		11.1379	2396.49		9.46768	152134
6.61028	0		11.4901	2186.2		7.2498	3527.51		11.1456	2956.43		9.47538	137542
6.61288	0		11.4982	2268.81		7.25747	2624.48		11.1533	2894.26		9.48332	124292
6.61555	0		11.506	2099.14		7.26513	2427.15		11.1612	3040.03		9.4909	113270
6.61825	0		11.5137	2377.2		7.27292	1446.79		11.1689	3430.58		9.49872	93306.6
6.62543	0		11.5217	2601.83		7.28052	1157.87		11.1765	2926.35		9.50633	77990.1
6.63267	0		11.5299	2382.06		7.28832	1826.05		11.1842	2685.82		9.5139	65105.7
6.63533	0		11.5377	2382.73		7.29592	1901.19		11.192	1624.55		9.5218	61273.7
6.638	0		11.5455	1961.07		7.30338	2449.38		11.1996	1223.72		9.5294	58246.9
6.64065	0		11.5534	1255.95		7.3112	2146.33		11.2074	2087.74		9.53712	49722.3
6.6433	0		11.5615	1347.96		7.31908	1612.18		11.2149	2508.73		9.54487	42159.9
6.64595	0		11.5693	1784.42		7.32667	2112.26		11.2226	2277.41		9.55245	36264.2
6.64862	0		11.5773	2086.32		7.32968	1826.86		11.2304	2465.67		9.55548	33570.6
6.6513	0		11.5852	2287.88		7.33738	1996.29		11.2381	3059.98		9.56287	32634.8
6.65407	0		11.5934	2586.42		7.34512	1622.49		11.2458	2390.39		9.57053	28024.1
6.65672	0		11.6014	1921.21		7.35278	1149.42		11.2534	2616.08		9.57803	22224.7
6.65937	0		11.6094	924.048		7.36052	1951.79		11.2613	3028.82		9.581	21496.5
6.66208	0		11.6173	802.668		7.36822	2384.87		11.2692	2744.77		9.5888	21505.2
6.66468	0		11.6254	1273.84		7.37582	1863.75		11.2773	2658.15		9.59663	20650.7
6.6673	0		11.6332	2028.12		7.3789	1317.73		11.2804	2408.46		9.60423	21564.1
6.66998	0		11.641	2614.74		7.38195	1958.77		11.2883	1894.88		9.61202	23747.4
6.67267	0		11.6491	1788.06		7.38973	3314.81		11.2963	2395.61		9.61948	25549.9
6.6753	0		11.6569	1169.32		7.3976	3011.3		11.3041	2028.27		9.62702	29172.6
6.68263	0		11.6649	1708.15		7.40537	2155.74		11.3118	1642.51		9.6344	34394.8
6.69003	0		11.6727	2528.35		7.41318	2525.68		11.3195	1882.91		9.64218	42577.2
6.69738	0		11.6808	3368.72		7.421	1925.37		11.3275	1966.17		9.6499	54799.2
6.70003	0		11.6887	3642.83		7.42872	1855.54		11.3355	2033.48		9.6575	69559.9
6.7026	0		11.6966	3039.99		7.43637	2041.19		11.3434	2002.43		9.6653	82431.9
6.70528	0		11.7046	2532.11		7.44413	1993.32		11.3514	2227.7		9.673	97318.8
6.71255	0		11.7124	3910.96		7.45203	2062.55		11.3592	2098.1		9.68075	111457
6.71522	0		11.7204	5309.43		7.45982	3529.63		11.3673	1680.69		9.68855	116426
6.7179	0		11.7282	4004.4		7.46752	4119.95		11.3752	1412.07		9.69627	113006
6.72063	0		11.736	3660.34		7.47523	3748		11.383	1917.12		9.70392	105793
6.7233	0		11.7436	3578.86		7.48292	3384.53		11.3907	2212.7		9.71175	102136
6.72597	0		11.7514	2746.78		7.49062	3530.38		11.3986	2635.12		9.71932	95958.9
6.73322	0		11.7593	3730.43		7.49822	3576.79		11.4063	2881.44		9.72703	91643.1
6.7359	0		11.7624	3706.57		7.50603	3269.84		11.414	2792.36		9.73473	94871
6.73857	0		11.7702	3263.88		7.51378	3382.28		11.422	2609.35		9.74253	89352.1
6.74122	0		11.7782	3474.48		7.5216	3659.84		11.43	2192.94		9.75013	79660.3
6.74387	0		11.7813	2753.54		7.52942	2491.14		11.438	2175.28		9.75792	73694.4
6.74655	0		11.7892	2084.01		7.53702	1417.25		11.4459	1902.28		9.76553	68807.4
6.74928	0		11.7972	1479.95		7.54473	1917.87		11.4536	1869.75		9.77328	64573.7
6.75652	0		11.805	1288.72		7.55268	1927.06		11.4615	2523.31		9.78087	65149.5
6.76367	0		11.8126	1092.91		7.5605	1500.46		11.4696	2537.74		9.78863	67241.2
6.7663	0		11.8205	1280.26		7.56825	1310.52		11.4776	1964.6		9.79628	64561.3
6.76892	0		11.8282	1601.84		7.57617	1278.71		11.4853	1606.93		9.80397	59986.7
6.77155	0		11.8362	1199.42		7.58388	1046.37		11.4932	1479.13		9.8118	57824.8
6.77422	0		11.8442	1864.4		7.59147	1677.35		11.5009	1474.49		9.81938	55600.1
6.77688	0		11.852	2241.69		7.59923	2333.1		11.5085	1674.88		9.8269	58139.5
6.7795	0		11.86	1474.64		7.60693	2425.57		11.5162	1247.64		9.8346	61131.6
6.78218	0		11.8678	1481.71		7.61482	1302.14		11.5239	1296.49		9.8422	70435.2
6.78477	0		11.8754	1890.43		7.62258	1142.23		11.5317	918.486		9.84987	84210.5
6.78752	0		11.8831	990.291		7.63045	1602.58		11.5394	966.815		9.85757	104814
6.79475	0		11.891	889.298		7.63828	2756.78		11.5471	1631.85		9.8654	125737
6.79755	0		11.899	1342.86		7.64585	3627.54		11.5548	1761.84		9.87307	144608
6.80017	0		11.907	1486.6		7.65343	5130.1		11.5626	1766.7		9.88067	160099
6.80283	0		11.9149	1895.8		7.66118	7018.32		11.5702	1383.63		9.88815	178047
6.80547	0		11.9229	2147.79		7.66898	8186.17		11.5778	969.041		9.89583	191959
6.80815	0		11.9309	2424.51		7.67678	11667.2		11.5856	1438.12		9.90363	178431
6.81078	0		11.9388	2622.17		7.68448	16081.5		11.5932	1828.09		9.91125	168106
6.81803	0		11.9468	3306.01		7.69188	19764.2		11.6009	1822.6		9.91907	156210
6.82073	0		11.9547	3777.09		7.69968	17866.6		11.6087	1573.5		9.92688	142170
6.82353	0		11.9627	3175.14		7.70723	17374.2		11.6165	1661.34		9.93467	132897
6.82622	0		11.9705	1927.76		7.71508	16625.6		11.6241	1530.48		9.9426	122342
6.8334	0		11.9785	1654.99		7.72262	15549.6		11.6321	1051.92		9.95022	114715
6.83602	0		11.9862	1715.83		7.7303	14575.8		11.6397	448.816		9.95802	118560
6.83863	0		11.9941	2090.62		7.7383	13015.7		11.6476	476.076		9.96568	117132
6.84135	0		12.002	2410.43		7.74593	11779		11.6553	837.568		9.97328	102151
6.8486	0		12.0052	2111.36		7.75367	9112.43		11.663	1456.97		9.98088	93451.8
6.85135	0		12.013	1790.35		7.76135	9122.53		11.6707	2260.3		9.9885	86764.3
6.85865	0		12.0209	1610.02		7.76912	10843.1		11.6738	1958.16		9.99628	84692.1
6.8658	0		12.0287	1883.49		7.77698	14075.4		11.6814	1814.39		10.004	85293.1
6.8729	0		12.0366	2078.89		7.78497	23844.3		11.689	1387.1		10.0117	82515.2
6.87555	0		12.0444	2021.75		7.79293	38142.1		11.6965	1601.94		10.0192	80320.8
6.87817	0		12.0525	1843.03		7.80092	48420.7		11.7042	1881.88		10.0269	79418.2
6.88085	0		12.0604	1421.09		7.80887	52981.8		11.7118	1826.05		10.0348	73285.9
6.88343	0		12.0683	1536.08		7.8166	54600.8		11.7196	783.177		10.0425	65027.5
6.8861	0		12.0761	1829.03		7.82432	54084.3		11.7273	453.214		10.0498	64480.4
6.88877	0		12.084	1627.96		7.83227	52345.5		11.7349	1075.21		10.0576	62188.2
6.89598	0		12.0921	1019.59		7.83998	46441.2		11.7428	1765.49		10.0656	54269.7
6.89862	0		12.0999	890.491		7.84767	43228.4		11.7506	1963.78		10.0732	45634.5
6.90122	0		12.108	1652.23		7.85535	44450.8		11.7583	1982.23		10.0809	38282.8
6.9039	0		12.1156	1531.86		7.86298	46252.5		11.7661	1798.81		10.0885	38008.5
6.91107	0		12.1234	1094.3		7.87092	48960.3		11.7738	1426.65		10.0963	36241.6
6.91825	0		12.1313	1034.53		7.87867	51259.2		11.7814	767.508		10.0993	34660.5
6.9255	0		12.1392	1164.42		7.88633	54586.3		11.7891	768.882		10.1072	34406.7
6.92817	0		12.1471	1440.11		7.89413	54025.8		11.7969	856.373		10.1149	32872.5
6.93093	0		12.1549	1195.78		7.90185	49453.6		11.8046	1104.79		10.1226	34208.2
6.93817	0		12.1625	1029.31		7.90968	50960.7		11.8122	973.824		10.1302	36986.3
6.94565	0		12.1706	947.266		7.91763	52110.1		11.82	1021.32		10.1333	34787.5
6.94848	0		12.1786	1314.4		7.92557	42204.9		11.8277	1752.3		10.141	31966
6.95112	0		12.1866	1999.27		7.93352	37209.4		11.8353	1878.77		10.1488	30142.9
6.9584	0		12.1944	2166.03		7.9415	36859.5		11.8431	1671.44		10.1564	26441.9
6.9612	0		12.2024	1780.03		7.9494	35400.8		11.8507	1483.41		10.1642	24479.4
6.96388	0		12.2104	1648.15		7.9574	36161.7		11.8585	1958.03		10.1718	24572.7
6.96653	0		12.2183	1184.92		7.96547	31406.3		11.8662	1946.2		10.1796	24520.4
6.96918	0		12.2264	999.319		7.97342	28257		11.8741	1441.74		10.1873	23830.2
6.97187	0		12.2343	439.189		7.9813	27713.8		11.882	1514.69		10.1951	25211.9
6.97937	0		12.2422	490.249		7.98922	29210.7		11.8899	1880.31		10.2028	27318.7
6.9868	0		12.25	1014.14		7.99718	30701.5		11.8978	1926.21		10.2106	27670.4
6.98963	0		12.258	719.501		8.005	31678.8		11.9057	1959.92		10.2183	25880.9
6.9968	0		12.2657	722.776		8.01307	29730.1		11.9138	1889.79		10.2263	24701.4
7.00418	0		12.2737	562.679		8.0211	27032.5		11.9215	2105.74		10.2342	26283.4
7.01137	0		12.2815	605.95		8.02898	26536.4		11.9293	1789.35		10.2422	29420.7
7.01887	0		12.2894	1241.83		8.03697	27287		11.9373	839.108		10.2501	31535.9
7.02627	0		12.2974	1218.37		8.04507	26006.1		11.9453	1002.79		10.2579	35135.2
7.02895	0		12.3055	779.06		8.05317	26749.5		11.9532	1843.55		10.2657	35577.6
7.03165	0		12.3131	245.747		8.06093	28918.3		11.9612	2284.85		10.2734	32888.9
7.03445	0		12.321	56.6459		8.06888	32266.6		11.9689	2023.81		10.281	31619.1
7.04165	0		12.3291	389.94		8.07678	35855.2		11.9766	1166		10.2887	28358
7.04438	0		12.337	1111.54		8.08477	38643.4		11.9846	877.525		10.2964	23449.9
7.04718	0		12.3446	1197.33		8.09273	42035.5		11.9878	795.953		10.304	16940.5
7.04988	0		12.3524	699.947		8.10042	48077.3		11.9955	891.803		10.3115	11517
7.05252	0		12.3601	331.274		8.10817	43855.7		12.0034	731.316		10.3189	7869.95
7.05522	0		12.368	678.276		8.11607	41617		12.0112	1181.41		10.3263	5932.92
7.05793	0		12.3758	1339.7		8.12382	43883		12.0192	1404		10.3293	5012.79
7.06538	0		12.3837	1643.82		8.13188	41800.2		12.0274	992.35		10.3322	4790.19
7.07272	0		12.3917	1803.16		8.13977	37411.6		12.0351	547.905		10.3353	4546.35
7.07538	0		12.3995	1298.81		8.14773	38866.1		12.043	260.934		10.3383	4181.46
7.07813	0		12.4075	1026.9		8.1558	39771.5		12.0511	277.981		10.3459	3920.48
7.08095	0		12.4154	1035.17		8.16377	41129		12.059	491.631		10.3536	3357.04
7.08357	0		12.4234	766.981		8.17168	41995.3		12.067	544.937		10.361	2834.26
7.08627	0		12.4314	611.794		8.17945	40425.8		12.0747	606.259		10.3642	2589.53
7.08888	0		12.4393	596.331		8.1874	38819.9		12.0827	647.734		10.3671	2879.64
7.09157	0		12.4472	456.455		8.19527	39410.9		12.0903	1158.32		10.3703	3110.97
7.09422	0		12.4553	331.397		8.20332	36945.5		12.0982	1966.33		10.3778	3630.24
7.0969	0		12.4632	762.781		8.21128	35041.1		12.1063	2339.66		10.3857	3699.89
7.1043	0		12.4711	1507.88		8.21915	30519.8		12.1142	1579.25		10.3935	3519.76
7.11145	0		12.4788	2177.44		8.22708	25888.2		12.1222	1158.12		10.4012	3507.93
7.1141	0		12.4865	2845.55		8.23508	22229.9		12.1299	1593.61		10.409	4131.26
7.11677	0		12.4945	3429.14		8.24295	20541		12.1379	1970.36		10.4168	4941.35
7.11948	0		12.5024	4068.1		8.25088	20832.8		12.1455	2121.51		10.4247	5558.04
7.12228	0		12.5104	4944.32		8.25885	21005.7		12.1533	1737.93		10.4324	6968.24
7.12497	0		12.5182	5483.71		8.26682	22290.1		12.1612	1594.68		10.4401	9278.64
7.12773	0		12.5262	5942.76		8.27447	23410.4		12.169	1523.84		10.4478	10946.3
7.13052	0		12.5341	6401.51		8.28217	21142.1		12.1766	1218.54		10.4555	9343.1
7.13313	0		12.5423	5498.15		8.28988	16619		12.1798	1101.46		10.4632	8707.78
7.13583	0		12.55	4883.62		8.29768	15538.1		12.1829	1048.12		10.4708	8925.19
7.13855	0		12.5577	5695.97		8.30537	15044.8		12.191	879.525		10.4787	10203.2
7.14122	0		12.5657	6306.81		8.31315	13301.7		12.1989	451.631		10.4862	12836.3
7.14407	0		12.5734	6150.72		8.32083	12523.4		12.2068	444.689		10.4939	15285.2
7.15133	0		12.5811	5273.28		8.32842	11767.8		12.2147	825.232		10.5016	17201.3
7.1541	0		12.5888	4378.41		8.33618	10667		12.2225	1238.2		10.5093	17935.5
7.1568	0		12.5965	3978.31		8.3438	11181.9		12.2302	1600.57		10.517	20262.3
7.164	0		12.6042	3380.8		8.35153	11396.6		12.2383	1345.82		10.5247	24273.2
7.1667	0		12.6121	2615.22		8.3593	9713.46		12.2463	1015.19		10.5325	25653.9
7.16955	0		12.6199	2609.24		8.36717	7937.19		12.2543	1370.57		10.5401	26090.8
7.17702	0		12.6277	2648.39		8.37488	7923.11		12.2623	1145.9		10.5478	26960.4
7.1844	0		12.631	2654.82		8.38268	8975.47		12.2702	883.395		10.5556	30337.6
7.18705	0		12.6386	2174.51		8.39053	7856.54		12.2781	997.262		10.5636	32597.6
7.18972	0		12.6467	1510.46		8.39847	6977.01		12.2861	976.446		10.5715	35627.8
7.1924	0		12.6545	1420.47		8.40643	7363.16		12.294	968.297		10.5791	43449.1
7.19507	0		12.6626	1953.3		8.41413	8905.36		12.3019	1134.52		10.587	53427.3
7.1977	0		12.6706	2075.1		8.42207	10589.4		12.3099	828.056		10.5947	59213.5
7.20037	0		12.6785	2398.38		8.43	12874.1		12.3177	1191.86		10.6026	65809.7
7.203	0		12.6865	2216.3		8.43797	14889.8		12.3258	1420.69		10.6103	71308.6
7.20572	0		12.6944	2149.91		8.44567	14264.5		12.3337	1317.9		10.6181	74422.2
7.20862	0		12.7024	1882.98		8.45363	13938.6		12.3416	1684.94		10.6261	73955.3
7.21128	0		12.7103	1394.71		8.46137	11725.4		12.3496	1781.96		10.6292	69161
7.21412	0		12.7182	1553.53		8.46905	11579		12.3575	1293.8		10.6371	64008.7
7.2168	0		12.7264	1787.87		8.47673	11112.1		12.3653	645.223		10.6403	63238.8
7.21948	0		12.7344	1387.2		8.48453	8599.89		12.3731	743.094		10.6433	63902.8
7.2223	0		12.7425	1206.9		8.49212	7233.12		12.3809	882.546		10.651	63121.6
7.22503	0		12.7504	1731.64		8.49995	8602.94		12.3887	761.697		10.6586	60335.9
7.22773	0		12.7583	2165.15		8.50757	10180.7		12.3965	560.223		10.6618	56430.4
7.23062	0		12.7663	2570.33		8.51528	9230.75		12.4042	340.867		10.6692	58160.8
7.23333	0		12.7743	2593.34		8.523	8364.12		12.4121	141.996		10.6769	63824.7
7.23618	0		12.782	2166.16		8.53067	10135.3		12.4199	448.505		10.6847	65991.5
7.23888	0		12.7899	1938.49		8.53853	11293.3		12.4278	1446.83		10.6924	69285.1
7.2417	0		12.7977	1834.56		8.54625	10603.2		12.4357	2517.58		10.7002	68212.9
7.249	0		12.8054	2168.55		8.55405	10782.3		12.4437	3146.9		10.7078	65296.1
7.25183	0		12.8133	2138.26		8.56177	11212.5		12.4513	2569.3		10.7109	60744.5
7.25458	0		12.8212	1586.72		8.5695	11912.3		12.4592	3003.93		10.7184	57210.5
7.25737	0		12.829	1286.86		8.57728	12048.3		12.4672	4005.07		10.7262	55952.9
7.26003	0		12.8369	1110.74		8.58507	12995.9		12.4752	3833.77		10.7339	53282.6
7.26282	0		12.8448	962.843		8.59295	14753		12.4829	2996.12		10.7415	52729.2
7.26562	0		12.8529	741.553		8.60077	17527.6		12.4907	2505.86		10.7492	47181.6
7.26832	0		12.8608	495.875		8.60872	21255.6		12.4985	2360.11		10.757	40059.1
7.2757	0		12.8688	696.923		8.61643	27016.1		12.5064	2892.04		10.7648	36084.6
7.28313	0		12.8768	750.364		8.62432	31194.4		12.5142	3062.25		10.7726	32054.6
7.28588	0		12.8848	785.535		8.63223	31344.6		12.5218	2324.11		10.7803	27143.9
7.28872	0		12.8926	587.657		8.64015	26556.7		12.5297	1907.28		10.7877	25592
7.2915	0		12.9006	339.408		8.64787	22977.6		12.5373	1652.2		10.7955	25793.9
7.29427	0		12.9085	384.897		8.65583	21814		12.5451	1241		10.8032	24233.8
7.29697	0		12.9165	314.174		8.66365	23552.6		12.5531	1611.47		10.811	22969
7.29967	0		12.9243	363.478		8.6714	24292.1		12.5609	1505.04		10.8187	22837.2
7.30253	0		12.9322	361.954		8.67947	20863.2		12.5686	835.573		10.8265	21765.7
7.3053	0		12.9399	724.69		8.68717	18536.2		12.5767	1135.85		10.8341	22731.3
7.3081	0		12.9474	1208.75		8.69488	20038.7		12.5844	2217.7		10.842	23826.8
7.3108	0		12.9551	1535.37		8.70257	20870.1		12.5921	2071.51		10.8501	21252.9
7.31362	0		12.9628	1513.4		8.71028	20401.6		12.5998	1512.94		10.8582	18997.9
7.32078	0		12.9705	1960.37		8.71823	20028.3		12.6076	2065.06		10.8661	17276.3
7.32353	0		12.978	3226.85		8.72622	20163.2		12.6156	2333.8		10.8739	16973.8
7.32633	0		12.9859	3283.73		8.73407	22825		12.6234	2009.07		10.8818	18089.4
7.33357	0		12.9935	2658.38		8.74188	23997.2		12.6312	1690.31		10.8899	19223.4
7.34105	0		12.9965	2486.95		8.74958	23555.7		12.6389	1745.95		10.8977	20314.8
7.3439	0		13.0045	2193.29		8.75727	27543.5		12.6466	2104.4		10.9056	19823.4
7.3466	0		13.0123	1636.21		8.76498	33650.8		12.6545	1188.1		10.9136	17024.5
7.34943	0		13.0203	1460.22		8.77293	35563.2		12.662	1125.4		10.9215	16081.3
7.35222	0		13.0283	1270.94		8.78063	34543.3		12.6696	1722.23		10.9293	16959.9
7.35982	0		13.0362	1305.28		8.7884	37417.5		12.677	1463.74		10.9372	15346.5
7.36718	0		13.0442	1251.11		8.79615	44417.7		12.6847	836.326		10.9452	11313.1
7.36988	0		13.0521	673.481		8.80402	42665.4		12.6921	618.208		10.953	9203.6
7.37727	0		13.0598	179.564		8.81173	38960.7		12.6995	893.35		10.9607	8874.74
7.38003	0		13.0675	202.764		8.8195	39729		12.7072	1317.81		10.9684	9072.51
7.38287	0		13.0753	563.961		8.82722	43021.7		12.7102	1481.38		10.9763	7704.41
7.39003	0		13.0827	768.806		8.83515	46986.2		12.713	1569.3		10.984	6564.05
7.39272	0		13.0903	813.174		8.84302	45432.9		12.7208	1162.14		10.987	7357.42
7.3955	0		13.0981	553.595		8.85073	47402		12.7284	1311.21		10.9946	8707.64
7.39832	0		13.1055	340.902		8.85845	55324.7		12.7359	728.873		11.0023	7415.52
7.40102	0		13.113	645.907		8.8664	60847.7		12.7437	432.419		11.0099	6508.52
7.4039	0		13.1204	947.414		8.87417	62988.1		12.7512	358.396		11.013	6873.4
7.40665	0		13.1279	912.635		8.88203	70898.7		12.759	540.193		11.0205	6894.14
7.40945	0		13.1353	939.026		8.89007	76005.7		12.7667	843.984		11.0285	5811.37
7.41223	0		13.1428	1485.66		8.8978	82476.5		12.7744	764.315		11.0315	5182.21
7.41507	0		13.1507	2194.9		8.90567	88659.5		12.7821	499.83		11.0391	5767.19
7.41792	0		13.1583	1226.26		8.91372	89758		12.7897	715.362		11.047	5560.38
7.4206	0		13.166	747.65		8.92168	96899.6		12.7974	733.439		11.0548	4813.43
7.42347	0		13.1737	1282.16		8.92963	96572.7		12.805	566.74		11.0579	5822.7
7.42615	0		13.1814	938.628		8.93752	90798.2		12.8128	469.9		11.0657	6913.89
7.42887	0		13.1891	462.788		8.94555	91690.9		12.8204	203.899		11.0736	6944.81
7.4317	0		13.1966	331.68		8.95347	89245.2		12.8282	334.099		11.0814	8278.87
7.43448	0		13.2043	452.713		8.96152	82364.6		12.8358	808.074		11.0892	11012.4
7.43728	0		13.2119	202.627		8.96937	73913.3		12.8436	811.222		11.0972	11947
7.44005	0		13.2196	34.8513		8.97735	65405.8		12.8513	779.32		11.105	10073.8
7.44285	0		13.2273	161.722		8.9853	61579.1		12.8591	582.519		11.1126	8999.05
7.44562	0		13.235	366.088		8.99333	59107.2		12.8669	702.819		11.1204	9910.58
[truncated: 4,467 more rows]

## Sheet: Fig. 1e
Data acquisition with GC/MS solution software (version 2.72). Data analysis with OriginPro 2016 (64-bit, b9.3.226) . Raw data available upon request.
6-MSA production
Time	WT	artA mutant	artC mutant	Ao-artA
0	299.974	100.037	199.971	0.07876
0.00333	299.907	100.181	199.93	0.10231
0.00667	299.873	100.294	199.918	0.1394
0.01	299.8	100.342	199.933	0.05404
0.01333	299.7	100.248	199.978	0.13761
0.01667	299.614	100.233	199.998	0.25907
0.02	299.638	100.256	200.025	0.42932
0.02333	299.748	100.301	200.104	0.47357
0.02667	299.882	100.339	200.181	0.46528
0.03	299.969	100.347	200.191	0.46768
0.03333	300.07	100.415	200.151	0.44773
0.03667	300.064	100.36	200.107	0.41952
0.04	300.024	100.333	200.123	0.35782
0.04333	300.02	100.288	200.113	0.35754
0.04667	300.033	100.281	200.069	0.32433
0.05	300.067	100.276	200.085	0.34532
0.05333	300.043	100.204	200.078	0.37997
0.05667	300.034	100.216	200.13	0.38137
0.06	300.05	100.205	200.021	0.30777
0.06333	300.06	100.25	199.953	0.17231
0.06667	300.052	100.232	199.877	0.19678
0.07	300.058	100.247	199.935	0.29031
0.07333	300.009	100.281	199.915	0.32719
0.07667	300.014	100.314	199.918	0.38368
0.08	299.989	100.353	199.91	0.43521
0.08333	300.003	100.294	199.984	0.44439
0.08667	299.979	100.368	200.039	0.43409
0.09	300.009	100.389	199.956	0.30002
0.09333	300.022	100.462	199.88	0.27545
0.09667	299.945	100.352	199.806	0.18893
0.1	299.933	100.327	199.891	0.19845
0.10333	299.94	100.318	199.927	0.24242
0.10667	299.997	100.449	199.965	0.21185
0.11	299.924	100.401	199.934	0.23715
0.11333	299.938	100.316	199.913	0.25935
0.11667	299.991	100.169	199.886	0.34361
0.12	299.976	100.182	199.88	0.34494
0.12333	299.925	100.249	199.86	0.40024
0.12667	299.897	100.295	199.877	0.32041
0.13	299.952	100.285	199.883	0.33174
0.13333	299.978	100.278	199.939	0.22308
0.13667	299.964	100.326	199.95	0.33854
0.14	299.958	100.344	200.01	0.28829
0.14333	299.944	100.328	199.898	0.36357
0.14667	300.02	100.259	199.813	0.27317
0.15	300.085	100.216	199.785	0.35654
0.15333	300.068	100.19	199.845	0.37195
0.15667	299.908	100.258	199.907	0.35117
0.16	299.831	100.296	199.867	0.2823
0.16333	299.78	100.352	199.913	0.30495
0.16667	299.797	100.308	199.883	0.34385
0.17	299.791	100.272	199.874	0.32976
0.17333	299.827	100.239	199.849	0.24709
0.17667	299.921	100.176	199.876	0.25106
0.18	300.013	100.227	199.873	0.27389
0.18333	300.047	100.194	199.78	0.28915
0.18667	299.964	100.202	199.83	0.21783
0.19	299.897	100.257	199.84	0.23314
0.19333	299.83	100.365	199.952	0.2556
0.19667	299.865	100.412	199.884	0.37951
0.2	299.816	100.354	199.862	0.47277
0.20333	299.837	100.227	199.784	0.44975
0.20667	299.876	100.292	199.803	0.38293
0.21	299.925	100.328	199.742	0.29709
0.21333	299.893	100.436	199.796	0.26656
0.21667	299.809	100.326	199.767	0.25676
0.22	299.75	100.282	199.854	0.30588
0.22333	299.808	100.249	199.798	0.32754
0.22667	299.853	100.298	199.757	0.33979
0.23	299.888	100.306	199.693	0.28955
0.23333	299.881	100.35	199.749	0.29581
0.23667	299.925	100.354	199.822	0.31362
0.24	299.908	100.334	199.822	0.30482
0.24333	299.881	100.254	199.757	0.25084
0.24667	299.808	100.176	199.695	0.23622
0.25	299.816	100.145	199.745	0.35075
0.25333	299.859	100.214	199.767	0.43324
0.25667	299.925	100.256	199.759	0.46121
0.26	300.003	100.333	199.724	0.36905
0.26333	299.972	100.3	199.69	0.33228
0.26667	299.96	100.368	199.673	0.31837
0.27	299.865	100.308	199.71	0.40927
0.27333	299.868	100.344	199.736	0.42347
0.27667	299.828	100.277	199.766	0.44742
0.28	299.857	100.302	199.789	0.27804
0.28333	299.867	100.196	199.891	0.25127
0.28667	299.884	100.189	199.911	0.2124
0.29	299.862	100.229	199.892	0.24604
0.29333	299.845	100.301	199.853	0.25443
0.29667	299.81	100.343	199.853	0.24823
0.3	299.856	100.398	199.819	0.34148
0.30333	299.901	100.502	199.763	0.40876
0.30667	299.945	100.48	199.773	0.42145
0.31	299.873	100.366	199.693	0.31518
0.31333	299.892	100.338	199.683	0.23685
0.31667	299.891	100.307	199.697	0.1999
0.32	299.946	100.298	199.79	0.16609
0.32333	299.901	100.174	199.807	0.10881
0.32667	299.844	100.268	199.773	0.08841
0.33	299.835	100.206	199.84	0.10906
0.33333	299.861	100.222	199.847	0.17567
0.33667	299.892	100.196	199.784	0.27543
0.34	299.91	100.33	199.688	0.35195
0.34333	299.903	100.38	199.722	0.32098
0.34667	299.863	100.433	199.725	0.23576
0.35	299.842	100.429	199.724	0.18852
0.35333	299.869	100.405	199.665	0.21066
0.35667	299.886	100.301	199.66	0.2444
0.36	299.836	100.265	199.639	0.32643
0.36333	299.804	100.251	199.61	0.39181
0.36667	299.853	100.282	199.673	0.4369
0.37	299.877	100.322	199.647	0.40288
0.37333	299.877	100.383	199.727	0.34183
0.37667	299.795	100.343	199.743	0.2746
0.38	299.872	100.188	199.792	0.18403
0.38333	299.841	100.156	199.757	0.23618
0.38667	299.899	100.175	199.732	0.27402
0.39	299.844	100.3	199.816	0.34501
0.39333	299.881	100.267	199.896	0.32484
0.39667	299.931	100.271	199.883	0.30645
0.4	299.967	100.263	199.867	0.29544
0.40333	299.927	100.188	199.797	0.30627
0.40667	299.899	100.227	199.857	0.25739
0.41	299.864	100.222	199.693	0.21575
0.41333	299.925	100.263	199.752	0.16066
0.41667	299.939	100.23	199.729	0.26409
0.42	299.98	100.227	199.83	0.29657
0.42333	299.981	100.258	199.744	0.33565
0.42667	299.932	100.276	199.704	0.21575
0.43	299.927	100.292	199.755	0.22388
0.43333	299.925	100.252	199.771	0.24741
0.43667	300.004	100.248	199.788	0.33522
0.44	300.031	100.309	199.736	0.3625
0.44333	300.002	100.366	199.736	0.38819
0.44667	299.984	100.333	199.736	0.31778
0.45	299.957	100.19	199.762	0.33548
0.45333	299.987	100.187	199.757	0.26065
0.45667	299.92	100.184	199.748	0.34131
0.46	299.901	100.295	199.771	0.27624
0.46333	299.907	100.26	199.795	0.22747
0.46667	299.961	100.276	199.807	0.18115
0.47	299.96	100.237	199.769	0.17494
0.47333	299.85	100.259	199.743	0.1843
0.47667	299.865	100.211	199.701	0.25462
0.48	299.876	100.194	199.644	0.25068
0.48333	300.012	100.266	199.604	0.3207
0.48667	300.027	100.313	199.612	0.24244
0.49	299.944	100.284	199.626	0.25744
0.49333	299.887	100.243	199.66	0.28857
0.49667	299.857	100.26	199.686	0.32838
0.5	299.937	100.292	199.713	0.36772
0.50333	299.916	100.245	199.777	0.24045
0.50667	299.899	100.232	199.701	0.21917
0.51	299.879	100.204	199.683	0.18787
0.51333	299.927	100.202	199.613	0.21179
0.51667	299.869	100.298	199.598	0.25593
0.52	299.824	100.338	199.632	0.37777
0.52333	299.787	100.435	199.616	0.42969
0.52667	299.824	100.359	199.674	0.4464
0.53	299.827	100.388	199.623	0.33245
0.53333	299.815	100.33	199.714	0.34372
0.53667	299.878	100.254	199.76	0.29007
0.54	299.954	100.239	199.817	0.32479
0.54333	299.99	100.177	199.75	0.2827
0.54667	299.934	100.212	199.774	0.32521
0.55	299.946	100.165	199.644	0.33256
0.55333	299.891	100.277	199.663	0.45437
0.55667	299.897	100.278	199.592	0.50401
0.56	299.8	100.306	199.656	0.45404
0.56333	299.735	100.236	199.668	0.31169
0.56667	299.757	100.228	199.687	0.22146
0.57	299.797	100.169	199.684	0.15359
0.57333	299.885	100.192	199.62	0.21396
0.57667	299.878	100.248	199.631	0.22064
0.58	299.926	100.344	199.683	0.35905
0.58333	299.913	100.354	199.687	0.36121
0.58667	299.968	100.329	199.681	0.40451
0.59	299.965	100.304	199.699	0.32689
0.59333	299.993	100.245	199.658	0.34912
0.59667	299.938	100.224	199.708	0.30153
0.6	299.969	100.285	199.731	0.34902
0.60333	299.935	100.272	199.809	0.36162
0.60667	299.877	100.286	199.723	0.33818
0.61	299.854	100.22	199.615	0.28727
0.61333	299.925	100.306	199.639	0.17854
0.61667	299.998	100.358	199.684	0.15332
0.62	299.965	100.429	199.748	0.19687
0.62333	299.904	100.389	199.746	0.28048
0.62667	299.875	100.327	199.756	0.35846
0.63	299.919	100.226	199.69	0.32509
0.63333	299.939	100.182	199.664	0.26928
0.63667	299.99	100.08	199.598	0.28739
0.64	299.904	100.095	199.672	0.2646
0.64333	299.872	100.149	199.665	0.24358
0.64667	299.819	100.34	199.689	0.21992
0.65	299.772	100.359	199.645	0.20863
0.65333	299.801	100.344	199.622	0.3218
0.65667	299.798	100.199	199.664	0.32269
0.66	299.89	100.172	199.643	0.34619
0.66333	299.887	100.161	199.619	0.27164
0.66667	299.86	100.219	199.547	0.21764
0.67	299.851	100.185	199.554	0.22754
0.67333	299.785	100.183	199.574	0.2555
0.67667	299.816	100.131	199.568	0.2565
0.68	299.805	100.141	199.646	0.29939
0.68333	299.896	100.163	199.696	0.31279
0.68667	299.853	100.197	199.816	0.37232
0.69	299.882	100.214	199.836	0.34291
0.69333	299.819	100.175	199.821	0.33041
0.69667	299.922	100.225	199.802	0.35525
0.7	299.937	100.243	199.705	0.26216
0.70333	299.917	100.273	199.742	0.22871
0.70667	299.827	100.242	199.73	0.12464
0.71	299.826	100.268	199.854	0.21472
0.71333	299.893	100.254	199.827	0.29329
0.71667	299.9	100.31	199.882	0.3878
0.72	299.849	100.29	199.818	0.37978
0.72333	299.9	100.198	199.81	0.34691
0.72667	299.928	100.185	199.679	0.29268
0.73	299.939	100.213	199.676	0.30523
0.73333	299.835	100.318	199.646	0.23882
0.73667	299.84	100.285	199.76	0.30294
0.74	299.819	100.222	199.767	0.35853
0.74333	299.891	100.214	199.825	0.3794
0.74667	299.915	100.274	199.679	0.31681
0.75	299.954	100.306	199.622	0.21777
0.75333	299.924	100.302	199.521	0.23368
0.75667	299.885	100.282	199.575	0.20913
0.76	299.859	100.285	199.592	0.2119
0.76333	299.883	100.236	199.596	0.17937
0.76667	299.933	100.152	199.583	0.20702
0.77	300.006	100.117	199.572	0.20942
0.77333	300.013	100.189	199.645	0.2266
0.77667	299.938	100.228	199.668	0.29557
0.78	299.852	100.291	199.672	0.33708
0.78333	299.808	100.309	199.642	0.3668
0.78667	299.91	100.333	199.669	0.24953
0.79	299.979	100.202	199.663	0.296
0.79333	300.01	100.158	199.629	0.27906
0.79667	299.953	100.161	199.537	0.30846
0.8	299.943	100.268	199.57	0.22353
0.80333	299.997	100.268	199.625	0.27649
0.80667	300.039	100.282	199.701	0.39867
0.81	299.961	100.23	199.675	0.46631
0.81333	299.896	100.168	199.68	0.44347
0.81667	299.825	100.175	199.587	0.3736
0.82	299.818	100.193	199.564	0.3293
0.82333	299.779	100.251	199.568	0.23618
0.82667	299.779	100.219	199.636	0.28005
0.83	299.789	100.228	199.73	0.3757
0.83333	299.821	100.211	199.697	0.42386
0.83667	299.898	100.125	199.692	0.32362
0.84	299.974	100.161	199.626	0.22681
0.84333	300.057	100.137	199.658	0.27873
0.84667	300	100.289	199.628	0.34999
0.85	299.978	100.24	199.614	0.30608
0.85333	299.975	100.336	199.599	0.25624
0.85667	300.017	100.285	199.656	0.22591
0.86	299.995	100.316	199.63	0.27382
0.86333	299.926	100.27	199.624	0.2561
0.86667	299.859	100.272	199.618	0.2457
0.87	299.872	100.387	199.631	0.30827
0.87333	299.901	100.459	199.6	0.32442
0.87667	299.922	100.449	199.554	0.29482
0.88	299.942	100.372	199.543	0.21452
0.88333	299.876	100.353	199.572	0.19972
0.88667	299.873	100.307	199.674	0.22253
0.89	299.771	100.316	199.654	0.31436
0.89333	299.816	100.246	199.655	0.40825
0.89667	299.825	100.268	199.611	0.40255
0.9	299.855	100.235	199.703	0.24505
0.90333	299.872	100.256	199.75	0.20065
0.90667	299.883	100.257	199.718	0.28216
0.91	299.921	100.286	199.734	0.3714
0.91333	299.841	100.299	199.706	0.30844
0.91667	299.91	100.288	199.67	0.23012
0.92	299.972	100.224	199.631	0.29709
0.92333	300.11	100.291	199.586	0.3081
0.92667	300.022	100.224	199.625	0.35175
0.93	299.959	100.237	199.63	0.3323
0.93333	299.842	100.175	199.679	0.40944
0.93667	299.849	100.251	199.706	0.47275
0.94	299.874	100.245	199.746	0.46949
0.94333	299.885	100.243	199.732	0.48623
0.94667	299.898	100.212	199.72	0.41026
0.95	299.953	100.217	199.614	0.35665
0.95333	299.921	100.223	199.572	0.30803
0.95667	299.885	100.243	199.578	0.28526
0.96	299.856	100.304	199.67	0.32921
0.96333	299.933	100.317	199.725	0.35268
0.96667	300.005	100.378	199.771	0.31547
0.97	299.972	100.337	199.678	0.31072
0.97333	299.965	100.254	199.711	0.3218
0.97667	299.956	100.21	199.672	0.4039
0.98	299.93	100.172	199.742	0.42657
0.98333	299.887	100.248	199.654	0.38895
0.98667	299.829	100.232	199.651	0.3573
0.99	299.839	100.278	199.641	0.32605
0.99333	299.838	100.295	199.782	0.3061
0.99667	299.839	100.349	199.829	0.24092
1	299.853	100.289	199.848	0.28697
1.00333	299.934	100.239	199.76	0.39728
1.00667	299.918	100.198	199.73	0.56538
1.01	299.899	100.269	199.643	0.5301
1.01333	299.83	100.22	199.571	0.49176
1.01667	299.9	100.234	199.651	0.39297
1.02	299.928	100.202	199.737	0.37531
1.02333	299.906	100.204	199.815	0.35316
1.02667	299.91	100.226	199.707	0.37084
1.03	299.887	100.239	199.676	0.36159
1.03333	300.006	100.314	199.641	0.30475
1.03667	300.03	100.242	199.672	0.294
1.04	300.049	100.323	199.678	0.34372
1.04333	299.974	100.382	199.677	0.41446
1.04667	299.913	100.39	199.663	0.39777
1.05	299.993	100.35	199.72	0.34955
1.05333	299.976	100.198	199.762	0.26695
1.05667	300.002	100.259	199.746	0.29218
1.06	299.924	100.186	199.664	0.25853
1.06333	299.926	100.318	199.655	0.37542
1.06667	299.868	100.326	199.635	0.35149
1.07	299.787	100.289	199.648	0.4556
1.07333	299.803	100.311	199.595	0.39858
1.07667	299.828	100.332	199.608	0.38999
1.08	299.934	100.364	199.559	0.20259
1.08333	299.997	100.2	199.591	0.11755
1.08667	299.982	100.102	199.567	0.12593
1.09	299.959	100.131	199.584	0.19465
1.09333	299.894	100.222	199.536	0.25164
1.09667	299.921	100.294	199.547	0.20039
1.1	299.949	100.297	199.626	0.27492
1.10333	299.904	100.333	199.619	0.25161
1.10667	299.859	100.284	199.62	0.27296
1.11	299.84	100.305	199.622	0.20683
1.11333	299.913	100.28	199.616	0.24772
1.11667	299.953	100.295	199.613	0.28684
1.12	300.014	100.224	199.536	0.39415
1.12333	299.997	100.19	199.607	0.32735
1.12667	299.976	100.225	199.648	0.30718
1.13	299.875	100.262	199.739	0.25691
1.13333	299.838	100.311	199.758	0.31305
1.13667	299.865	100.286	199.716	0.38483
1.14	299.862	100.328	199.695	0.4484
1.14333	299.897	100.259	199.674	0.3796
1.14667	299.92	100.3	199.713	0.37155
1.15	300.038	100.281	199.702	0.26013
1.15333	300.035	100.409	199.705	0.27388
1.15667	300.007	100.337	199.693	0.14344
1.16	299.929	100.343	199.713	0.19918
1.16333	299.88	100.295	199.733	0.26556
1.16667	299.866	100.335	199.673	0.33229
1.17	299.841	100.311	199.675	0.27383
1.17333	299.894	100.349	199.63	0.25717
1.17667	299.901	100.365	199.688	0.27725
1.18	299.865	100.355	199.603	0.30706
1.18333	299.882	100.271	199.597	0.32013
1.18667	299.869	100.234	199.53	0.32638
1.19	299.899	100.267	199.583	0.30257
1.19333	299.872	100.256	199.678	0.2612
1.19667	299.811	100.198	199.767	0.22251
1.2	299.835	100.15	199.745	0.19526
1.20333	299.854	100.177	199.643	0.19077
1.20667	299.925	100.232	199.632	0.13846
1.21	299.883	100.191	199.662	0.1369
1.21333	299.812	100.11	199.64	0.10018
1.21667	299.849	100.069	199.597	0.17519
1.22	299.85	100.042	199.59	0.21489
1.22333	299.875	100.103	199.592	0.3168
1.22667	299.821	100.144	199.565	0.30202
1.23	299.796	100.261	199.593	0.23974
1.23333	299.795	100.24	199.622	0.24192
1.23667	299.809	100.273	199.697	0.28231
1.24	299.859	100.239	199.647	0.32492
1.24333	299.895	100.278	199.607	0.29177
1.24667	299.918	100.218	199.516	0.26113
1.25	299.918	100.191	199.518	0.26657
1.25333	299.934	100.123	199.573	0.25047
1.25667	299.92	100.15	199.559	0.27129
1.26	299.918	100.275	199.463	0.26616
1.26333	299.844	100.277	199.41	0.24432
1.26667	299.861	100.243	199.453	0.30395
1.27	299.856	100.223	199.619	0.346
1.27333	299.849	100.313	199.677	0.3188
1.27667	299.787	100.312	199.706	0.20793
1.28	299.732	100.317	199.654	0.23669
1.28333	299.747	100.263	199.635	0.32269
1.28667	299.809	100.355	199.626	0.34304
1.29	299.856	100.317	199.584	0.3334
1.29333	299.96	100.38	199.602	0.27353
1.29667	300.002	100.347	199.689	0.23823
1.3	299.99	100.314	199.698	0.14118
1.30333	299.951	100.264	199.62	0.21187
1.30667	299.948	100.252	199.567	0.24396
1.31	299.89	100.182	199.596	0.25637
1.31333	299.877	100.181	199.678	0.19737
1.31667	299.821	100.157	199.645	0.22608
1.32	299.925	100.19	199.633	0.28756
1.32333	299.929	100.187	199.648	0.31577
1.32667	299.907	100.25	199.67	0.2471
1.33	299.846	100.24	199.623	0.26356
1.33333	299.779	100.28	199.588	0.25613
1.33667	299.807	100.295	199.56	0.25927
1.34	299.874	100.358	199.627	0.22899
1.34333	299.947	100.352	199.666	0.22564
1.34667	300.011	100.361	199.714	0.20853
1.35	299.973	100.402	199.674	0.191
1.35333	299.928	100.404	199.718	0.20261
1.35667	299.82	100.342	199.714	0.32881
1.36	299.834	100.344	199.676	0.3243
1.36333	299.837	100.399	199.584	0.34748
1.36667	299.868	100.463	199.559	0.30376
1.37	299.835	100.431	199.651	0.31502
1.37333	299.866	100.443	199.623	0.21365
1.37667	299.903	100.41	199.681	0.16732
1.38	299.94	100.4	199.713	0.17086
1.38333	299.948	100.364	199.784	0.20395
1.38667	299.915	100.384	199.65	0.12734
1.39	299.912	100.435	199.56	0.16461
1.39333	299.882	100.415	199.563	0.14817
1.39667	299.935	100.401	199.686	0.2437
1.4	300.053	100.394	199.831	0.24504
1.40333	300.03	100.402	199.861	0.29852
1.40667	300.081	100.305	199.891	0.28887
1.41	299.991	100.314	199.89	0.28238
1.41333	300.015	100.25	199.955	0.31127
1.41667	299.93	100.288	199.903	0.3243
1.42	299.88	100.212	199.762	0.23732
1.42333	299.896	100.316	199.674	0.18268
1.42667	299.871	100.347	199.745	0.18724
1.43	299.933	100.472	199.804	0.29517
1.43333	299.901	100.425	199.825	0.26802
1.43667	299.879	100.407	199.865	0.27856
1.44	299.801	100.314	199.85	0.16805
1.44333	299.801	100.328	199.846	0.22059
1.44667	299.836	100.38	199.804	0.26326
1.45	299.869	100.362	199.804	0.31775
1.45333	299.845	100.384	199.746	0.34911
1.45667	299.851	100.354	199.683	0.38569
1.46	299.872	100.354	199.732	0.47772
1.46333	299.939	100.368	199.824	0.40672
1.46667	299.932	100.377	199.789	0.3691
1.47	299.898	100.482	199.833	0.26522
1.47333	299.859	100.474	199.847	0.38677
1.47667	299.827	100.425	199.931	0.34029
1.48	299.834	100.329	199.837	0.36308
1.48333	299.864	100.353	199.752	0.31025
1.48667	299.874	100.404	199.784	0.32323
1.49	299.913	100.444	199.889	0.39341
1.49333	299.902	100.346	199.926	0.44223
1.49667	299.963	100.3	199.9	0.41688
1.5	299.979	100.292	199.841	0.33129
1.50333	299.981	100.304	199.862	0.16486
1.50667	299.942	100.357	199.856	0.19491
1.51	300.001	100.423	199.926	0.23714
1.51333	299.987	100.457	199.976	0.35104
1.51667	299.988	100.522	200.057	0.34714
1.52	299.913	100.488	199.995	0.33804
1.52333	299.938	100.581	199.977	0.32837
1.52667	299.978	100.524	199.927	0.38853
1.53	300.072	100.489	199.923	0.40213
1.53333	300.109	100.398	199.869	0.44391
1.53667	300.154	100.442	199.892	0.39289
1.54	300.078	100.465	199.919	0.47413
1.54333	300.082	100.493	199.947	0.48896
1.54667	300.02	100.466	199.911	0.47705
1.55	300.071	100.558	199.936	0.3979
1.55333	300.03	100.597	200.012	0.36689
1.55667	300.061	100.638	200.086	0.32465
1.56	300.049	100.615	200.111	0.27906
1.56333	300.083	100.555	200.073	0.23853
1.56667	300.083	100.647	200.103	0.28829
1.57	300.102	100.666	200.026	0.29576
1.57333	300.144	100.848	200.122	0.32306
1.57667	300.148	100.788	200.182	0.34814
1.58	300.11	100.836	200.399	0.40453
1.58333	300.099	100.837	200.523	0.38927
1.58667	300.144	100.926	200.748	0.45995
1.59	300.167	100.966	200.977	0.54232
1.59333	300.139	101.028	201.266	0.51769
1.59667	300.087	101.179	201.548	0.44259
1.6	300.116	101.28	201.927	0.38139
1.60333	300.103	101.451	202.288	0.43164
1.60667	300.064	101.695	202.638	0.51084
1.61	300.019	102.074	202.977	0.6377
1.61333	300.102	102.54	203.266	0.79367
1.61667	300.231	103.055	203.497	1.04278
1.62	300.316	103.714	203.761	1.31449
1.62333	300.395	104.356	204.025	1.9477
1.62667	300.508	104.958	204.31	2.72617
1.63	300.691	105.513	204.543	3.77954
1.63333	300.88	105.977	204.882	4.86867
1.63667	301.082	106.374	205.29	6.28801
1.64	301.324	106.643	205.791	7.77084
1.64333	301.446	106.937	206.287	9.31242
1.64667	301.609	107.388	206.815	10.7239
1.65	301.592	107.948	207.288	12.3099
1.65333	301.735	108.634	207.836	13.9327
1.65667	301.785	109.427	208.328	15.7547
1.66	301.966	110.449	208.783	17.785
1.66333	302.138	111.622	209.228	20.2857
1.66667	302.36	112.871	209.654	23.1099
1.67	302.824	114.296	210.127	26.1404
1.67333	303.343	115.751	210.425	29.1686
1.67667	304.274	117.142	210.857	32.4149
1.68	305.212	118.241	211.199	35.5759
1.68333	306.281	119.047	211.767	38.6035
1.68667	307.169	119.501	212.419	41.0226
1.69	308.111	119.691	213.571	43.0553
1.69333	308.957	119.778	214.961	44.4635
1.69667	309.677	120.014	216.486	45.3823
1.7	310.117	120.313	217.57	45.5923
1.70333	310.499	120.807	218.091	45.2186
1.70667	310.752	121.647	217.81	44.231
1.71	310.922	123.455	217.172	42.8089
1.71333	311.071	125.685	216.385	41.2102
1.71667	311.415	127.722	215.884	39.0297
1.72	312.017	128.553	215.717	36.6682
1.72333	312.929	128.166	215.855	34.1877
1.72667	314.579	126.974	216.36	32.0845
1.73	317.099	125.68	217.01	29.9962
1.73333	320.06	124.924	217.707	27.9781
1.73667	322.425	124.711	218.112	26.0113
1.74	323.828	124.858	218.175	24.3387
1.74333	324.48	124.961	217.972	22.7352
1.74667	325	124.893	217.692	21.3861
1.75	325.599	124.36	217.564	20.1224
1.75333	326.447	123.612	217.644	19.0515
1.75667	327.548	122.699	218.075	17.8447
1.76	328.656	121.894	218.754	16.556
1.76333	329.447	121.299	219.629	15.2647
1.76667	329.732	120.971	220.578	14.1099
1.77	329.768	121.014	221.844	13.0821
1.77333	329.602	121.405	223.041	12.285
1.77667	329.349	122.355	224.039	11.6834
1.78	329.032	123.6	224.495	11.4348
1.78333	329.064	124.727	224.521	11.306
1.78667	329.453	125.244	224.272	11.3383
1.79	330.216	124.946	223.89	11.2649
1.79333	331.308	123.996	223.691	11.1587
1.79667	332.858	122.675	223.548	10.9161
1.8	334.564	121.308	223.564	10.766
1.80333	336.123	120.004	223.777	10.6434
1.80667	336.953	118.9	224.115	10.745
1.81	337.04	118.002	224.514	10.9267
1.81333	336.293	117.37	224.887	11.2626
1.81667	335.274	116.798	225.355	11.621
1.82	334.156	116.387	225.82	11.8902
1.82333	333.226	115.977	226.321	12.1241
1.82667	332.414	115.729	226.759	12.2203
1.83	331.718	115.452	227.214	12.2297
1.83333	331.066	115.274	227.642	12.069
1.83667	330.465	114.986	228.089	11.985
1.84	330.082	114.802	228.558	11.9885
1.84333	329.819	114.694	228.951	12.0213
1.84667	329.667	114.669	229.288	11.9169
1.85	329.474	114.67	229.529	11.7558
1.85333	329.212	114.702	229.727	11.4916
1.85667	329.024	114.665	229.892	11.29
1.86	328.955	114.66	229.902	11.0465
1.86333	329.087	114.62	229.858	10.8841
1.86667	329.162	114.635	229.621	10.5664
1.87	329.251	114.487	229.219	10.2587
1.87333	329.334	114.17	228.73	9.8218
1.87667	329.363	113.824	228.154	9.47866
1.88	329.357	113.494	227.54	9.05662
1.88333	329.282	113.149	226.866	8.74074
1.88667	329.235	112.737	226.252	8.34979
1.89	328.971	112.312	225.6	8.03953
1.89333	328.545	111.96	224.956	7.69256
1.89667	327.953	111.69	224.235	7.39633
1.9	327.326	111.372	223.66	7.11685
1.90333	326.554	111.21	223.175	6.8594
1.90667	325.598	111.043	222.697	6.66729
1.91	324.715	110.99	222.309	6.52123
1.91333	323.946	111.014	221.812	6.3679
1.91667	323.319	110.965	221.532	6.28534
1.92	322.659	110.877	221.172	6.22049
1.92333	322.152	110.674	220.864	6.25687
1.92667	321.677	110.569	220.475	6.29901
1.93	321.254	110.519	220.084	6.37203
1.93333	320.771	110.378	219.636	6.5983
1.93667	320.427	110.269	219.152	6.90982
1.94	320.051	110.055	218.716	7.26248
1.94333	319.647	109.927	218.327	7.54526
1.94667	319.235	109.648	217.914	7.77205
1.95	318.818	109.429	217.509	8.03791
1.95333	318.463	109.151	217.08	8.22196
1.95667	318.023	108.9	216.653	8.31607
1.96	317.64	108.638	216.205	8.28666
1.96333	317.121	108.475	215.789	8.39162
1.96667	316.62	108.409	215.37	8.35156
1.97	316.147	108.263	214.885	8.28312
1.97333	315.728	108.015	214.452	8.02509
1.97667	315.3	107.815	214.039	7.87342
1.98	314.851	107.661	213.706	7.65788
1.98333	314.501	107.511	213.344	7.44955
1.98667	314.095	107.407	212.964	7.17449
1.99	313.638	107.333	212.516	7.03338
1.99333	313.217	107.325	212.068	6.91343
1.99667	312.892	107.196	211.794	6.88449
2	312.66	107.094	211.592	6.70556
2.00333	312.403	106.952	211.374	6.43862
2.00667	312.107	106.907	210.997	6.13653
2.01	311.8	106.832	210.67	5.90419
2.01333	311.527	106.757	210.322	5.70131
2.01667	311.342	106.594	210.04	5.49018
2.02	311.021	106.595	209.697	5.33389
2.02333	310.772	106.534	209.421	5.10297
2.02667	310.483	106.51	209.117	4.96195
2.03	310.252	106.4	208.944	4.68846
2.03333	309.926	106.314	208.771	4.54535
2.03667	309.613	106.227	208.655	4.3344
2.04	309.28	106.249	208.446	4.22169
2.04333	308.97	106.334	208.187	4.09426
2.04667	308.755	106.519	208.033	4.01557
2.05	308.598	106.585	207.903	3.94745
2.05333	308.43	106.673	207.915	3.90488
2.05667	308.164	106.77	207.804	3.92364
2.06	307.921	106.94	207.767	3.91642
2.06333	307.729	107.244	207.712	3.81339
2.06667	307.467	107.508	207.629	3.71419
2.07	307.272	107.765	207.624	3.5186
2.07333	307.115	107.953	207.637	3.54031
2.07667	307.003	108.259	207.733	3.41685
2.08	306.846	108.621	207.693	3.42808
2.08333	306.62	109.023	207.76	3.40182
2.08667	306.451	109.422	207.892	3.41771
2.09	306.278	109.94	208.068	3.36563
2.09333	306.185	110.476	208.153	3.25444
2.09667	306.108	111.017	208.259	3.23013
2.1	306.031	111.546	208.396	3.23258
2.10333	305.87	112.106	208.566	3.23685
2.10667	305.755	112.779	208.735	3.17645
2.11	305.628	113.453	208.764	3.08692
2.11333	305.52	114.05	208.727	3.02409
2.11667	305.355	114.737	208.717	2.90417
2.12	305.266	115.402	208.899	2.91933
2.12333	305.201	116.18	209.052	2.86185
2.12667	305.258	116.878	209.18	2.92154
2.13	305.25	117.588	209.347	2.94223
2.13333	305.214	118.3	209.475	2.93282
2.13667	305.154	118.909	209.61	2.82914
2.14	305.118	119.549	209.665	2.72095
2.14333	305.127	120.263	209.738	2.72651
2.14667	305.061	120.884	209.727	2.70873
2.15	304.974	121.519	209.676	2.77659
2.15333	304.971	121.999	209.742	2.74385
2.15667	305.023	122.668	209.729	2.74008
2.16	305.146	123.341	209.823	2.58728
2.16333	305.156	124.057	209.806	2.49692
2.16667	305.205	124.67	209.928	2.43846
2.17	305.237	125.296	209.896	2.455
2.17333	305.282	125.918	209.902	2.45325
2.17667	305.307	126.573	209.763	2.46868
2.18	305.325	127.142	209.679	2.36506
2.18333	305.371	127.814	209.483	2.24416
2.18667	305.487	128.412	209.424	2.28324
2.19	305.575	128.992	209.271	2.40038
2.19333	305.759	129.405	209.173	2.49592
2.19667	305.857	129.807	209.013	2.5382
2.2	305.96	130.186	208.899	2.50022
2.20333	306.029	130.59	208.756	2.54291
2.20667	306.026	130.942	208.597	2.52777
2.21	306.104	131.249	208.463	2.59402
2.21333	306.138	131.475	208.395	2.68016
2.21667	306.273	131.701	208.257	2.65906
2.22	306.386	131.849	208.109	2.70375
2.22333	306.5	131.997	207.95	2.76062
2.22667	306.619	132.032	207.904	2.90673
2.23	306.645	132.017	207.777	2.97103
2.23333	306.628	131.936	207.668	2.93285
2.23667	306.623	131.91	207.467	2.8979
2.24	306.634	131.815	207.357	2.85656
2.24333	306.665	131.678	207.265	2.90533
2.24667	306.655	131.408	207.157	2.96105
2.25	306.722	131.106	207.082	3.03378
2.25333	306.766	130.773	206.921	3.13405
2.25667	306.724	130.374	206.802	3.14636
2.26	306.618	129.982	206.722	3.26708
2.26333	306.613	129.531	206.616	3.30394
2.26667	306.65	129.214	206.653	3.46373
2.27	306.736	128.817	206.532	3.49335
2.27333	306.755	128.445	206.497	3.54866
2.27667	306.724	127.961	206.37	3.54602
2.28	306.597	127.5	206.283	3.5529
2.28333	306.455	126.942	206.258	3.5781
2.28667	306.421	126.454	206.136	3.58466
2.29	306.377	125.934	206.103	3.61117
2.29333	306.371	125.439	206.038	3.60585
2.29667	306.382	124.83	206.139	3.59688
2.3	306.353	124.361	206.167	3.55208
2.30333	306.247	123.818	206.183	3.494
2.30667	306.077	123.282	206.089	3.50624
2.31	306.053	122.692	206	3.53826
2.31333	305.949	122.059	205.907	3.62813
2.31667	305.858	121.5	205.893	3.66782
2.32	305.805	120.881	205.924	3.74726
2.32333	305.783	120.346	205.936	3.67446
2.32667	305.753	119.809	205.926	3.64481
2.33	305.702	119.288	205.873	3.5569
2.33333	305.725	118.926	205.842	3.48861
2.33667	305.664	118.426	205.849	3.44378
2.34	305.554	117.953	205.886	3.34404
2.34333	305.456	117.362	205.811	3.25208
2.34667	305.415	116.859	205.709	3.19447
2.35	305.348	116.415	205.657	3.10889
2.35333	305.223	115.979	205.662	3.13245
2.35667	305.155	115.536	205.753	3.07623
2.36	305.158	115.046	205.758	3.09268
2.36333	305.162	114.62	205.852	3.05283
2.36667	305.128	114.267	205.811	2.97062
2.37	305.153	113.872	205.894	2.87716
2.37333	305.152	113.393	205.855	2.90137
2.37667	305.214	112.911	205.873	2.93759
2.38	305.165	112.468	205.799	2.93588
2.38333	305.22	112.187	205.825	2.82439
2.38667	305.249	111.863	205.798	2.69689
2.39	305.205	111.565	205.802	2.69109
2.39333	305.153	111.141	205.78	2.60465
2.39667	305.081	110.759	205.822	2.60193
2.4	305.101	110.48	205.834	2.50571
2.40333	305.108	110.281	205.839	2.50824
2.40667	305.077	110.121	205.814	2.43472
2.41	305.097	109.791	205.839	2.49126
2.41333	305.123	109.473	205.792	2.52009
2.41667	305.159	109.11	205.783	2.51627
2.42	305.124	109.003	205.777	2.49722
2.42333	305.101	108.881	205.703	2.50027
2.42667	305.065	108.81	205.588	2.50774
2.43	305.097	108.599	205.411	2.4771
2.43333	305.095	108.393	205.393	2.39357
2.43667	305.101	108.186	205.393	2.28371
2.44	305.09	107.988	205.368	2.25273
2.44333	305.115	107.779	205.342	2.27084
2.44667	305.221	107.614	205.279	2.28654
2.45	305.342	107.458	205.315	2.21989
2.45333	305.345	107.337	205.258	2.11652
2.45667	305.358	107.26	205.188	2.11874
2.46	305.37	107.184	205.067	2.01485
2.46333	305.472	107.134	205.062	2.10338
2.46667	305.502	106.942	205.09	1.94019
2.47	305.553	106.717	205.017	2.04861
2.47333	305.573	106.5	204.997	1.96514
2.47667	305.743	106.445	204.861	2.07458
2.48	305.798	106.388	204.876	2.03444
2.48333	305.896	106.384	204.739	1.97741
2.48667	305.864	106.344	204.768	1.94423
2.49	305.85	106.36	204.667	1.85587
2.49333	305.87	106.349	204.621	1.86881
2.49667	305.883	106.291	204.558	1.81438
2.5	306.081	106.246	204.5	1.8014
2.50333	306.232	106.178	204.501	1.75851
2.50667	306.318	106.028	204.406	1.83458
2.51	306.382	105.914	204.438	1.9058
2.51333	306.459	105.857	204.444	1.95701
2.51667	306.521	105.914	204.424	1.89029
2.52	306.535	105.939	204.338	1.83988
2.52333	306.534	105.81	204.193	1.67659
2.52667	306.685	105.756	204.175	1.6958
2.53	306.773	105.64	204.155	1.69652
2.53333	306.884	105.594	204.22	1.82148
2.53667	306.973	105.559	204.252	1.845
2.54	307.1	105.623	204.221	1.82585
2.54333	307.207	105.69	204.199	1.84167
2.54667	307.29	105.627	204.145	1.78971
2.55	307.318	105.552	204.153	1.81673
2.55333	307.498	105.509	204.106	1.7351
2.55667	307.734	105.503	204.129	1.69512
2.56	307.974	105.445	204.054	1.64622
2.56333	308.046	105.339	204.05	1.65589
2.56667	307.989	105.252	203.963	1.63618
2.57	308.046	105.29	204.087	1.61453
2.57333	308.171	105.231	204.061	1.61732
2.57667	308.413	105.177	204.052	1.60686
2.58	308.565	104.989	204.043	1.60978
2.58333	308.662	104.985	204.079	1.6247
2.58667	308.698	105.016	204.152	1.64405
2.59	308.741	105.097	204.098	1.54949
2.59333	308.807	105.061	204.119	1.49829
2.59667	308.81	105.035	204.118	1.53092
2.6	308.842	104.98	204.129	1.68893
2.60333	308.857	104.99	204.119	1.72812
2.60667	308.937	104.932	204.127	1.61788
2.61	308.992	104.852	204.144	1.65209
2.61333	308.994	104.684	204.101	1.63277
2.61667	308.986	104.639	204.112	1.74885
2.62	308.988	104.674	204.125	1.61674
2.62333	309.006	104.708	204.199	1.57978
2.62667	308.989	104.69	204.208	1.49386
2.63	308.97	104.655	204.181	1.49372
2.63333	309.042	104.766	204.15	1.46789
2.63667	309.01	104.722	204.11	1.49231
2.64	308.916	104.633	204.108	1.48457
2.64333	308.767	104.535	204.047	1.51125
2.64667	308.676	104.423	204.009	1.54356
2.65	308.548	104.384	203.993	1.57895
2.65333	308.509	104.21	203.992	1.60219
2.65667	308.424	104.294	203.966	1.61617
2.66	308.316	104.305	204.01	1.65253
2.66333	308.116	104.379	203.988	1.67038
2.66667	307.931	104.381	204.013	1.61562
2.67	307.848	104.265	203.883	1.51801
2.67333	307.793	104.147	203.895	1.50949
2.67667	307.7	103.98	203.852	1.47937
2.68	307.59	104.002	203.866	1.45977
2.68333	307.453	104.006	203.857	1.43145
2.68667	307.357	103.991	203.774	1.53185
2.69	307.228	103.9	203.81	1.53671
2.69333	307.058	103.93	203.741	1.53994
2.69667	306.968	103.962	203.832	1.51911
2.7	306.917	103.993	203.717	1.57007
2.70333	306.874	103.957	203.726	1.55264
2.70667	306.776	103.892	203.67	1.44848
2.71	306.68	103.948	203.681	1.43887
2.71333	306.603	103.932	203.643	1.46745
2.71667	306.525	103.985	203.625	1.45112
2.72	306.514	103.899	203.636	1.50044
2.72333	306.416	103.853	203.682	1.43886
2.72667	306.343	103.712	203.677	1.4958
2.73	306.237	103.629	203.716	1.41973
2.73333	306.096	103.629	203.632	1.44133
2.73667	306.052	103.672	203.622	1.37993
2.74	305.922	103.62	203.512	1.39613
2.74333	305.896	103.577	203.492	1.34446
2.74667	305.808	103.558	203.463	1.37094
2.75	305.8	103.644	203.451	1.39014
2.75333	305.822	103.652	203.458	1.37722
2.75667	305.879	103.636	203.419	1.40199
2.76	305.865	103.539	203.424	1.31718
2.76333	305.776	103.512	203.414	1.34297
2.76667	305.699	103.424	203.439	1.31481
2.77	305.634	103.511	203.423	1.37765
2.77333	305.648	103.487	203.388	1.37045
2.77667	305.586	103.564	203.386	1.36576
2.78	305.571	103.554	203.389	1.38457
2.78333	305.536	103.541	203.399	1.41926
2.78667	305.51	103.538	203.305	1.40751
2.79	305.514	103.391	203.245	1.43139
2.79333	305.564	103.34	203.2	1.38422
2.79667	305.643	103.234	203.275	1.37646
2.8	305.694	103.278	203.299	1.35666
2.80333	305.729	103.326	203.365	1.48011
2.80667	305.745	103.342	203.36	1.52277
2.81	305.73	103.343	203.427	1.45737
2.81333	305.657	103.327	203.389	1.40382
2.81667	305.579	103.3	203.386	1.42124
2.82	305.598	103.307	203.32	1.42457
2.82333	305.679	103.281	203.295	1.38036
2.82667	305.717	103.339	203.269	1.39404
2.83	305.716	103.346	203.317	1.44168
2.83333	305.658	103.343	203.427	1.45638
2.83667	305.67	103.281	203.457	1.41657
2.84	305.666	103.192	203.378	1.40168
2.84333	305.641	103.067	203.272	1.3867
2.84667	305.623	103.063	203.265	1.3277
2.85	305.654	103.053	203.271	1.24702
2.85333	305.661	103.179	203.292	1.25399
2.85667	305.695	103.146	203.281	1.24301
2.86	305.609	103.205	203.337	1.23953
2.86333	305.578	103.13	203.359	1.16636
2.86667	305.544	103.188	203.319	1.19091
2.87	305.542	103.111	203.346	1.1322
2.87333	305.617	103.139	203.353	1.11163
2.87667	305.609	103.057	203.357	1.09314
2.88	305.634	103.076	203.272	1.16423
2.88333	305.578	103.05	203.224	1.23561
2.88667	305.527	103.099	203.222	1.25055
2.89	305.454	103.059	203.281	1.30223
2.89333	305.449	103.112	203.408	1.33706
2.89667	305.346	103.071	203.48	1.25636
2.9	305.285	103.117	203.415	1.11247
2.90333	305.182	103.018	203.348	1.01172
2.90667	305.269	102.983	203.384	1.18035
2.91	305.264	102.952	203.444	1.18177
2.91333	305.23	102.979	203.446	1.11134
2.91667	305.127	102.971	203.412	1.01175
2.92	305.005	102.936	203.474	1.06477
2.92333	305.001	102.917	203.486	1.14565
2.92667	305.003	102.982	203.455	1.10483
2.93	304.997	103.024	203.372	1.06744
2.93333	304.92	103.016	203.35	1.1415
2.93667	304.859	102.943	203.363	1.13343
2.94	304.837	102.949	203.397	1.14585
2.94333	304.748	102.882	203.35	1.03017
2.94667	304.629	102.909	203.316	0.99495
2.95	304.543	102.836	203.396	1.11128
2.95333	304.512	102.876	203.493	1.19294
2.95667	304.518	102.817	203.536	1.30083
2.96	304.543	102.777	203.411	1.22603
2.96333	304.484	102.746	203.368	1.2022
2.96667	304.449	102.743	203.386	1.11918
2.97	304.345	102.75	203.446	1.1424
2.97333	304.281	102.793	203.397	1.19124
2.97667	304.183	102.828	203.343	1.27648
2.98	304.213	102.867	203.298	1.26454
2.98333	304.223	102.744	203.342	1.22768
2.98667	304.201	102.683	203.353	1.22991
2.99	304.139	102.662	203.441	1.25128
2.99333	304.114	102.724	203.505	1.19416
2.99667	304.091	102.74	203.581	1.12692
3	304.011	102.722	203.58	1.05819
3.00333	303.937	102.765	203.587	1.04177
3.00667	303.931	102.81	203.623	1.0054
3.01	303.959	102.756	203.593	1.11807
3.01333	303.985	102.669	203.529	1.1513
3.01667	303.936	102.547	203.447	1.22858
3.02	303.822	102.525	203.461	1.15756
3.02333	303.815	102.557	203.519	1.19221
3.02667	303.805	102.572	203.562	1.0609
3.03	303.818	102.569	203.549	1.01103
3.03333	303.706	102.572	203.518	0.95178
3.03667	303.693	102.52	203.45	1.09045
3.04	303.629	102.512	203.455	1.07774
3.04333	303.662	102.491	203.442	1.11318
3.04667	303.617	102.509	203.553	1.04875
3.05	303.654	102.49	203.616	1.03077
3.05333	303.62	102.416	203.654	1.05153
3.05667	303.664	102.442	203.579	0.94454
3.06	303.696	102.504	203.563	0.9331
3.06333	303.732	102.556	203.524	0.84992
3.06667	303.669	102.575	203.576	1.00429
3.07	303.537	102.535	203.526	1.08412
3.07333	303.476	102.468	203.571	1.14086
3.07667	303.506	102.426	203.58	1.13115
3.08	303.605	102.465	203.587	1.09228
3.08333	303.59	102.532	203.648	1.06335
3.08667	303.599	102.519	203.656	1.04221
3.09	303.601	102.497	203.732	1.08597
3.09333	303.648	102.428	203.703	1.11744
3.09667	303.651	102.402	203.699	1.20594
3.1	303.571	102.423	203.614	1.2072
3.10333	303.508	102.458	203.595	1.21148
3.10667	303.451	102.531	203.626	1.10274
3.11	303.461	102.509	203.708	1.08418
3.11333	303.462	102.56	203.677	1.02619
3.11667	303.483	102.521	203.668	1.15788
3.12	303.461	102.534	203.687	1.1685
3.12333	303.445	102.527	203.778	1.21822
3.12667	303.419	102.507	203.739	1.1558
3.13	303.419	102.518	203.772	1.15724
3.13333	303.42	102.517	203.74	1.23623
3.13667	303.359	102.49	203.802	1.10959
3.14	303.313	102.433	203.691	1.13007
3.14333	303.249	102.424	203.662	1.09783
3.14667	303.284	102.481	203.626	1.19918
3.15	303.336	102.561	203.649	1.22773
3.15333	303.412	102.508	203.681	1.13569
3.15667	303.446	102.504	203.652	1.12732
3.16	303.456	102.382	203.647	1.15848
3.16333	303.47	102.394	203.591	1.29874
3.16667	303.398	102.364	203.664	1.3481
3.17	303.4	102.359	203.686	1.28687
3.17333	303.348	102.384	203.727	1.24494
3.17667	303.397	102.425	203.62	1.29325
3.18	303.433	102.509	203.629	1.22575
3.18333	303.483	102.537	203.68	1.26985
3.18667	303.447	102.552	203.706	1.14052
3.19	303.391	102.521	203.763	1.16297
3.19333	303.413	102.457	203.717	1.03524
3.19667	303.37	102.372	203.683	0.98676
3.2	303.404	102.423	203.579	1.05294
3.20333	303.312	102.526	203.582	1.11629
3.20667	303.39	102.651	203.639	1.19572
3.21	303.479	102.68	203.669	1.16006
3.21333	303.53	102.606	203.671	1.06321
3.21667	303.491	102.533	203.732	1.04044
3.22	303.369	102.455	203.803	1.06608
3.22333	303.44	102.525	203.816	1.15772
3.22667	303.416	102.565	203.789	1.18478
3.23	303.395	102.632	203.712	1.16229
3.23333	303.311	102.583	203.651	1.22099
3.23667	303.282	102.566	203.693	1.14037
3.24	303.292	102.546	203.721	1.0655
3.24333	303.245	102.517	203.796	1.02434
3.24667	303.325	102.474	203.764	1.14682
3.25	303.276	102.412	203.769	1.23989
3.25333	303.32	102.371	203.762	1.20834
3.25667	303.217	102.423	203.72	1.20457
3.26	303.277	102.552	203.689	1.22185
3.26333	303.268	102.646	203.805	1.29567
3.26667	303.276	102.677	203.851	1.28052
3.27	303.235	102.588	203.914	1.24806
3.27333	303.231	102.581	203.79	1.17102
3.27667	303.239	102.551	203.824	1.19554
3.28	303.249	102.596	203.861	1.23224
3.28333	303.255	102.615	203.859	1.27906
3.28667	303.329	102.592	203.85	1.21679
3.29	303.338	102.571	203.791	1.1619
3.29333	303.365	102.571	203.822	1.16197
3.29667	303.373	102.62	203.809	1.22988
3.3	303.351	102.645	203.893	1.24016
3.30333	303.358	102.621	203.931	1.24291
3.30667	303.336	102.581	204.065	1.22271
3.31	303.41	102.54	204.085	1.20999
3.31333	303.364	102.371	204.137	1.16888
3.31667	303.313	102.335	204.143	1.10853
3.32	303.255	102.31	204.163	1.08757
3.32333	303.22	102.497	204.264	1.07849
3.32667	303.297	102.505	204.306	1.11645
3.33	303.334	102.518	204.39	1.12613
3.33333	303.344	102.513	204.347	1.15432
3.33667	303.336	102.609	204.323	1.16719
3.34	303.33	102.667	204.264	1.19023
3.34333	303.387	102.694	204.331	1.12963
3.34667	303.438	102.648	204.428	1.12082
3.35	303.398	102.611	204.486	1.08864
3.35333	303.409	102.638	204.494	1.16732
3.35667	303.344	102.627	204.474	1.13786
3.36	303.323	102.615	204.539	1.11754
3.36333	303.208	102.48	204.577	1.07087
3.36667	303.21	102.375	204.627	1.0251
3.37	303.241	102.332	204.712	1.05758
3.37333	303.303	102.312	204.818	1.07558
3.37667	303.331	102.429	204.907	1.11145
3.38	303.322	102.552	204.947	1.16904
3.38333	303.371	102.618	204.849	1.16388
3.38667	303.333	102.552	204.795	1.1477
3.39	303.397	102.424	204.821	1.08856
3.39333	303.416	102.458	204.915	0.96539
3.39667	303.43	102.527	205.013	0.92628
3.4	303.427	102.632	205.01	0.95568
3.40333	303.412	102.51	205.053	1.00368
3.40667	303.426	102.445	205.058	1.05741
3.41	303.436	102.341	205.156	0.93319
3.41333	303.515	102.401	205.243	0.92207
3.41667	303.543	102.473	205.351	0.87103
3.42	303.56	102.501	205.316	1.01787
3.42333	303.477	102.542	205.303	1.00416
3.42667	303.445	102.523	205.294	1.16531
3.43	303.401	102.555	205.377	1.10621
3.43333	303.361	102.516	205.42	1.17648
3.43667	303.398	102.562	205.377	0.97438
3.44	303.407	102.528	205.274	0.86559
3.44333	303.513	102.51	205.167	0.82594
3.44667	303.494	102.404	205.137	0.87227
3.45	303.543	102.464	205.211	0.98583
3.45333	303.57	102.467	205.266	1.08158
3.45667	303.559	102.496	205.287	1.14965
3.46	303.552	102.422	205.238	1.14465
3.46333	303.52	102.464	205.254	1.05554
3.46667	303.517	102.474	205.214	1.02797
3.47	303.564	102.475	205.177	1.05353
3.47333	303.581	102.512	205.091	1.01528
3.47667	303.658	102.466	205.083	1.0763
3.48	303.689	102.499	205.012	1.00947
3.48333	303.758	102.435	205.008	1.01424
3.48667	303.721	102.446	204.975	1.00606
3.49	303.633	102.47	204.874	1.05792
3.49333	303.57	102.48	204.829	1.11788
3.49667	303.602	102.562	204.711	1.06286
3.5	303.613	102.562	204.737	1.05715
3.50333	303.588	102.595	204.686	1.00664
3.50667	303.59	102.579	204.61	0.98128
3.51	303.604	102.52	204.559	1.01401
3.51333	303.63	102.481	204.446	1.07075
3.51667	303.612	102.384	204.429	0.99849
3.52	303.739	102.414	204.317	0.95292
3.52333	303.767	102.398	204.312	0.98352
3.52667	303.796	102.386	204.302	1.12858
3.53	303.774	102.341	204.241	1.07871
3.53333	303.818	102.314	204.153	0.9824
3.53667	303.858	102.34	204.086	0.90228
3.54	303.84	102.452	204.15	0.8284
3.54333	303.839	102.53	204.185	0.82737
3.54667	303.894	102.539	204.179	0.80996
3.55	303.925	102.456	204.077	0.97406
3.55333	303.927	102.401	203.942	1.01433
3.55667	303.959	102.419	203.871	1.16006
3.56	304.016	102.431	203.787	1.12029
3.56333	304.037	102.47	203.812	1.06746
3.56667	304.021	102.438	203.748	0.94509
3.57	304.021	102.428	203.831	0.94031
3.57333	304.087	102.409	203.726	1.01189
3.57667	304.18	102.453	203.642	1.05699
3.58	304.24	102.459	203.548	1.02757
3.58333	304.27	102.449	203.554	0.94737
3.58667	304.239	102.442	203.567	0.93993
3.59	304.325	102.454	203.499	0.99644
3.59333	304.388	102.445	203.384	1.06608
3.59667	304.448	102.392	203.364	1.08397
3.6	304.448	102.347	203.303	1.08855
3.60333	304.449	102.429	203.353	1.11336
3.60667	304.512	102.543	203.35	1.12883
3.61	304.488	102.571	203.405	1.22122
3.61333	304.524	102.523	203.402	1.22087
3.61667	304.543	102.475	203.389	1.14272
3.62	304.668	102.487	203.306	0.98286
3.62333	304.799	102.467	203.251	0.9286
3.62667	304.876	102.536	203.333	1.00099
3.63	304.948	102.551	203.453	1.07496
3.63333	304.988	102.611	203.488	1.13494
3.63667	305.076	102.555	203.4	1.02337
3.64	305.047	102.617	203.294	0.89477
3.64333	305.073	102.602	203.226	0.82372
3.64667	305.104	102.686	203.088	0.85725
3.65	305.137	102.643	203.076	0.85515
3.65333	305.274	102.597	203.039	0.93652
3.65667	305.379	102.469	203.102	0.95613
3.66	305.556	102.444	203.047	1.08957
3.66333	305.669	102.52	203.103	1.0146
3.66667	305.715	102.656	203.08	1.0555
3.67	305.755	102.753	203.206	1.03636
3.67333	305.725	102.676	203.167	1.05552
3.67667	305.703	102.562	203.162	1.02542
3.68	305.709	102.546	203.025	0.96913
3.68333	305.718	102.66	203.03	1.00466
3.68667	305.853	102.69	203.112	1.06587
3.69	305.927	102.609	203.127	1.13396
3.69333	305.999	102.563	203.093	1.08592
3.69667	305.988	102.586	202.982	1.04631
3.7	306.026	102.577	202.989	1.01944
3.70333	306.102	102.551	202.993	0.9734
3.70667	306.131	102.55	202.897	0.92384
3.71	306.108	102.603	202.808	0.97473
3.71333	306.009	102.621	202.752	1.01965
3.71667	306.023	102.549	202.783	1.09963
3.72	306.075	102.522	202.747	1.12929
3.72333	306.157	102.609	202.778	1.13179
3.72667	306.163	102.687	202.827	1.03518
3.73	306.138	102.671	202.851	0.88534
3.73333	306.087	102.624	202.858	0.90699
3.73667	306.061	102.603	202.816	0.89713
3.74	305.949	102.632	202.821	0.92154
3.74333	305.843	102.574	202.815	1.03708
3.74667	305.793	102.544	202.83	1.08957
3.75	305.786	102.506	202.815	1.12085
3.75333	305.825	102.598	202.805	1.02171
3.75667	305.676	102.698	202.735	1.06447
3.76	305.52	102.732	202.727	1.10989
3.76333	305.413	102.614	202.683	1.15562
3.76667	305.383	102.493	202.678	1.13308
3.77	305.373	102.486	202.72	1.14321
3.77333	305.305	102.528	202.721	1.108
3.77667	305.233	102.612	202.702	1.13532
3.78	305.231	102.684	202.663	1.09749
3.78333	305.14	102.731	202.648	1.07497
3.78667	305.053	102.73	202.59	1.11279
3.79	304.948	102.706	202.561	1.13758
3.79333	304.896	102.64	202.575	1.13422
3.79667	304.866	102.599	202.652	1.08193
3.8	304.807	102.559	202.682	1.064
3.80333	304.77	102.635	202.702	1.15064
3.80667	304.647	102.709	202.69	1.20042
3.81	304.558	102.696	202.613	1.20424
3.81333	304.386	102.644	202.599	1.1015
3.81667	304.359	102.62	202.675	1.07638
3.82	304.285	102.715	202.762	1.06513
3.82333	304.32	102.749	202.747	1.06195
3.82667	304.252	102.826	202.754	1.00001
3.83	304.216	102.844	202.743	1.07386
3.83333	304.131	102.849	202.78	1.13086
3.83667	304.08	102.783	202.683	1.09364
3.84	304.017	102.658	202.674	1.04643
3.84333	303.907	102.619	202.524	1.03237
3.84667	303.834	102.589	202.575	1.09327
3.85	303.814	102.614	202.548	1.03819
3.85333	303.748	102.618	202.671	1.09192
3.85667	303.763	102.622	202.621	1.07242
3.86	303.785	102.697	202.679	1.10393
3.86333	303.871	102.74	202.642	1.04745
3.86667	303.856	102.723	202.6	1.07766
3.87	303.769	102.702	202.575	1.10308
3.87333	303.726	102.708	202.596	1.08365
3.87667	303.667	102.699	202.648	1.09979
3.88	303.589	102.638	202.684	1.16692
3.88333	303.512	102.662	202.68	1.23408
3.88667	303.428	102.734	202.646	1.28274
3.89	303.424	102.86	202.647	1.19724
3.89333	303.345	102.863	202.66	1.09552
3.89667	303.39	102.854	202.674	1.02225
3.9	303.325	102.799	202.65	0.92554
3.90333	303.397	102.737	202.673	0.92563
3.90667	303.403	102.772	202.717	1.03122
3.91	303.414	102.768	202.651	1.17481
3.91333	303.345	102.771	202.61	1.23258
3.91667	303.264	102.687	202.62	1.09868
3.92	303.258	102.658	202.667	1.0478
3.92333	303.282	102.615	202.631	1.05933
3.92667	303.315	102.632	202.61	1.11713
3.93	303.345	102.592	202.582	1.15804
3.93333	303.378	102.631	202.612	1.17328
3.93667	303.393	102.685	202.631	1.14109
3.94	303.373	102.805	202.664	1.06849
3.94333	303.379	102.888	202.632	1.06877
3.94667	303.279	102.823	202.613	1.06508
3.95	303.284	102.662	202.562	1.07716
3.95333	303.234	102.598	202.577	1.04298
3.95667	303.28	102.64	202.603	1.07121
3.96	303.285	102.789	202.693	1.05035
3.96333	303.367	102.816	202.774	1.01556
3.96667	303.416	102.828	202.777	0.99391
3.97	303.396	102.778	202.73	1.00766
3.97333	303.258	102.768	202.713	0.96637
3.97667	303.248	102.81	202.724	0.93694
3.98	303.285	102.833	202.675	0.98428
3.98333	303.286	102.835	202.655	1.09027
3.98667	303.253	102.8	202.698	1.13173
3.99	303.241	102.826	202.767	1.12294
3.99333	303.335	102.858	202.774	1.10818
3.99667	303.362	102.878	202.777	1.16173
4	303.377	102.831	202.822	1.20409
4.00333	303.322	102.677	202.807	1.26125
4.00667	303.369	102.693	202.8	1.18006
4.01	303.385	102.706	202.768	1.14076
4.01333	303.429	102.849	202.809	1.05719
4.01667	303.388	102.791	202.799	1.03704
4.02	303.362	102.846	202.779	1.01291
4.02333	303.305	102.853	202.781	0.94496
4.02667	303.278	102.93	202.748	0.96906
4.03	303.317	102.853	202.849	0.9357
4.03333	303.376	102.894	202.815	1.01336
4.03667	303.43	102.907	202.818	0.9839
4.04	303.395	102.933	202.786	0.94237
4.04333	303.406	102.895	202.948	0.88112
4.04667	303.412	102.833	202.973	0.92454
4.05	303.42	102.874	202.999	0.93508
4.05333	303.494	102.918	202.858	0.91991
4.05667	303.468	102.893	202.837	0.88378
4.06	303.426	102.783	202.763	1.00721
4.06333	303.285	102.713	202.797	1.17458
4.06667	303.275	102.744	202.889	1.20089
4.07	303.316	102.861	202.946	1.18634
4.07333	303.366	102.872	202.899	1.07956
4.07667	303.427	102.855	202.826	1.04565
4.08	303.493	102.849	202.868	0.96304
4.08333	303.48	102.967	202.903	1.01065
4.08667	303.391	103.124	202.979	1.09104
4.09	303.32	103.168	202.992	1.12545
4.09333	303.275	103.066	203.071	1.09595
4.09667	303.299	103.01	203.102	1.05991
4.1	303.262	102.986	203.089	1.10142
4.10333	303.248	103.006	203.104	1.13529
4.10667	303.209	102.96	203.086	1.15134
4.11	303.195	102.992	203.088	1.11462
4.11333	303.192	103.033	203.08	1.14674
4.11667	303.212	103.045	203.191	1.14802
4.12	303.288	103.008	203.258	1.14038
4.12333	303.322	103.007	203.311	1.03874
4.12667	303.337	103.068	203.26	1.01524
4.13	303.251	103.07	203.339	1.13607
4.13333	303.323	103.13	203.354	1.26924
4.13667	303.335	103.066	203.337	1.28339
4.14	303.382	103.097	203.255	1.26316
4.14333	303.368	103.09	203.221	1.1718
4.14667	303.421	103.109	203.229	1.13102
4.15	303.361	103.062	203.295	1.09508
4.15333	303.307	103.086	203.375	1.13707
4.15667	303.266	103.127	203.48	1.24108
4.16	303.297	103.129	203.456	1.20056
4.16333	303.379	103.084	203.476	1.21101
4.16667	303.424	103.068	203.485	1.15169
4.17	303.406	103.198	203.567	1.16942
4.17333	303.383	103.331	203.635	1.152
4.17667	303.375	103.361	203.646	1.20175
4.18	303.412	103.314	203.672	1.2547
4.18333	303.422	103.195	203.642	1.29445
4.18667	303.378	103.168	203.694	1.25601
4.19	303.444	103.211	203.671	1.22019
4.19333	303.442	103.226	203.699	1.16242
4.19667	303.487	103.276	203.654	1.21257
4.2	303.51	103.24	203.689	1.22935
4.20333	303.536	103.265	203.659	1.29177
4.20667	303.608	103.281	203.67	1.32273
4.21	303.627	103.337	203.694	1.29952
4.21333	303.688	103.455	203.762	1.2838
4.21667	303.668	103.434	203.859	1.23997
4.22	303.689	103.395	203.862	1.24274
4.22333	303.675	103.259	203.856	1.22013
4.22667	303.703	103.336	203.792	1.24515
4.23	303.741	103.381	203.719	1.32262
4.23333	303.67	103.46	203.713	1.38929
4.23667	303.623	103.428	203.704	1.35051
4.24	303.534	103.457	203.786	1.41438
4.24333	303.593	103.434	203.781	1.43875
4.24667	303.648	103.433	203.831	1.51098
4.25	303.779	103.42	203.937	1.40244
4.25333	303.817	103.472	204.029	1.37325
4.25667	303.8	103.481	204.051	1.42598
4.26	303.682	103.461	203.987	1.45567
4.26333	303.596	103.409	203.928	1.42662
4.26667	303.546	103.415	203.88	1.30467
4.27	303.668	103.452	203.914	1.28254
4.27333	303.765	103.47	203.938	1.28258
4.27667	303.866	103.445	204.009	1.36827
4.28	303.849	103.416	203.973	1.47734
4.28333	303.85	103.469	203.971	1.52629
4.28667	303.808	103.516	203.975	1.53708
4.29	303.777	103.542	204.04	1.49126
4.29333	303.708	103.507	204.138	1.40964
4.29667	303.702	103.487	204.226	1.45919
4.3	303.595	103.469	204.237	1.55815
4.30333	303.644	103.502	204.244	1.76345
4.30667	303.709	103.555	204.246	1.83553
4.31	303.81	103.602	204.283	1.83294
4.31333	303.791	103.623	204.294	1.86025
4.31667	303.639	103.671	204.26	1.83096
4.32	303.612	103.675	204.299	1.86187
4.32333	303.679	103.651	204.326	1.83381
4.32667	303.829	103.62	204.329	1.8675
4.33	303.886	103.738	204.309	1.87654
4.33333	303.853	103.802	204.325	1.89785
4.33667	303.755	103.924	204.402	1.86343
4.34	303.716	103.943	204.409	1.91578
4.34333	303.724	104.064	204.396	1.94691
4.34667	303.768	104.138	204.377	2.05395
4.35	303.805	104.185	204.429	1.98639
4.35333	303.807	104.296	204.533	1.87861
4.35667	303.838	104.372	204.61	1.73055
4.36	303.775	104.544	204.652	1.68069
4.36333	303.767	104.676	204.645	1.70004
4.36667	303.741	104.897	204.69	1.78014
4.37	303.787	105.133	204.743	1.79768
4.37333	303.807	105.36	204.756	1.73417
4.37667	303.857	105.587	204.773	1.6821
4.38	303.872	105.904	204.784	1.70738
4.38333	303.854	106.207	204.813	1.76203
4.38667	303.894	106.478	204.845	1.83465
4.39	303.872	106.707	204.912	1.72389
4.39333	303.987	107.052	204.917	1.60737
4.39667	303.986	107.482	205.019	1.47027
4.4	304.039	107.872	205.081	1.48317
4.40333	304.051	108.248	205.244	1.52874
4.40667	304.101	108.62	205.216	1.60848
4.41	304.121	109.056	205.301	1.57484
4.41333	304.137	109.459	205.385	1.51651
4.41667	304.144	109.796	205.464	1.41124
4.42	304.169	110.141	205.41	1.37713
4.42333	304.15	110.442	205.363	1.39028
4.42667	304.197	110.821	205.373	1.32478
4.43	304.217	111.199	205.447	1.32666
4.43333	304.267	111.602	205.534	1.35884
4.43667	304.253	111.897	205.682	1.31208
4.44	304.307	112.185	205.748	1.31066
4.44333	304.283	112.404	205.869	1.30532
4.44667	304.251	112.716	205.909	1.40408
4.45	304.233	112.895	206.005	1.35022
4.45333	304.343	113.188	205.978	1.26939
4.45667	304.373	113.41	206.029	1.26786
4.46	304.402	113.662	206.074	1.31688
4.46333	304.383	113.756	206.123	1.3817
4.46667	304.394	113.833	206.04	1.3586
4.47	304.513	113.863	205.89	1.39655
4.47333	304.63	113.942	205.892	1.35152
4.47667	304.695	113.987	206.045	1.22081
4.48	304.661	114.015	206.126	1.12138
4.48333	304.572	113.952	206.096	1.1335
4.48667	304.629	113.936	205.961	1.20022
4.49	304.695	113.847	205.909	1.15271
4.49333	304.67	113.833	205.886	1.13247
4.49667	304.684	113.664	205.788	1.13448
4.5	304.652	113.496	205.715	1.20772
4.50333	304.699	113.291	205.63	1.23319
4.50667	304.729	113.075	205.617	1.25395
4.51	304.701	112.882	205.663	1.26056
4.51333	304.715	112.643	205.651	1.11673
4.51667	304.68	112.374	205.715	1.04547
4.52	304.714	112.152	205.682	1.00109
4.52333	304.784	111.92	205.674	1.15329
4.52667	304.899	111.751	205.651	1.21294
4.53	304.972	111.515	205.634	1.17989
4.53333	304.906	111.31	205.605	1.17422
4.53667	304.851	111.147	205.546	1.10042
4.54	304.888	110.92	205.493	1.08399
4.54333	305.017	110.674	205.457	0.97711
4.54667	305.058	110.438	205.401	0.98373
4.55	305.042	110.302	205.385	0.93107
4.55333	304.989	110.196	205.324	0.9501
4.55667	305.023	110.01	205.29	0.92473
4.56	305.114	109.833	205.238	0.99374
4.56333	305.263	109.647	205.248	1.00035
4.56667	305.318	109.455	205.171	0.98945
4.57	305.346	109.362	205.158	1.01221
4.57333	305.328	109.254	205.185	0.94808
4.57667	305.354	109.175	205.147	0.99919
4.58	305.464	108.966	205.192	0.92953
4.58333	305.545	108.817	205.093	0.94616
4.58667	305.601	108.718	205.162	0.87303
4.59	305.597	108.687	205.09	0.80949
4.59333	305.701	108.649	205.135	0.73576
4.59667	305.788	108.554	205.13	0.71658
4.6	305.841	108.431	205.097	0.80439
4.60333	305.822	108.344	205.056	0.81403
4.60667	305.882	108.288	205.165	0.7796
4.61	305.992	108.233	205.269	0.67412
4.61333	306.072	108.203	205.346	0.74859
4.61667	306.141	108.186	205.337	0.85954
4.62	306.178	108.186	205.298	0.99996
4.62333	306.298	108.114	205.25	0.96703
4.62667	306.338	108.053	205.121	0.86715
4.63	306.428	108.05	205.117	0.84703
4.63333	306.513	108.051	205.121	0.91621
4.63667	306.607	108.077	205.158	1.04862
4.64	306.634	108.101	205.244	1.13903
4.64333	306.677	108.145	205.271	1.15904
4.64667	306.793	108.082	205.359	1.0524
4.65	306.906	108.134	205.393	0.90249
4.65333	306.959	108.172	205.437	0.82245
4.65667	307.059	108.304	205.428	0.89976
4.66	307.094	108.306	205.301	0.96826
4.66333	307.29	108.391	205.264	1.11857
4.66667	307.302	108.441	205.243	1.07629
4.67	307.441	108.537	205.288	1.06238
4.67333	307.506	108.517	205.297	0.95385
4.67667	307.571	108.53	205.37	0.93193
4.68	307.595	108.534	205.418	0.91418
4.68333	307.601	108.605	205.456	0.86805
4.68667	307.717	108.704	205.388	0.95291
4.69	307.78	108.73	205.353	1.09088
4.69333	307.817	108.756	205.303	1.13888
4.69667	307.815	108.736	205.291	1.0711
4.7	307.91	108.696	205.329	0.89944
4.70333	307.982	108.721	205.367	0.88784
4.70667	308.055	108.761	205.444	0.91058
4.71	307.999	108.877	205.351	0.94993
4.71333	307.949	108.841	205.428	0.95589
4.71667	307.959	108.844	205.493	1.02263
4.72	308.073	108.798	205.631	1.0406
4.72333	308.077	108.755	205.597	1.04628
4.72667	308.123	108.68	205.586	0.99451
4.73	308.093	108.593	205.555	1.00314
4.73333	308.114	108.623	205.619	1.0538
4.73667	308.025	108.631	205.617	1.05571
4.74	308.018	108.566	205.748	1.15622
4.74333	308.08	108.459	205.747	1.12055
4.74667	308.136	108.42	205.764	1.17384
4.75	308.132	108.395	205.701	1.04909
4.75333	308.187	108.267	205.806	1.09853
4.75667	308.229	108.166	205.809	1.1004
4.76	308.268	108.096	205.887	1.13415
4.76333	308.232	108.058	205.853	1.13019
4.76667	308.177	107.922	205.967	1.05584
4.77	308.159	107.78	205.969	1.07757
4.77333	308.114	107.743	206.03	1.01025
4.77667	308.19	107.676	206.131	1.03397
4.78	308.179	107.661	206.21	0.99085
4.78333	308.192	107.522	206.332	0.97927
4.78667	308.15	107.454	206.397	1.06192
4.79	308.18	107.41	206.521	1.17971
4.79333	308.166	107.359	206.436	1.21668
4.79667	308.198	107.288	206.513	1.23171
4.8	308.216	107.242	206.555	1.18591
4.80333	308.255	107.219	206.702	1.22369
4.80667	308.227	107.226	206.746	1.12203
4.81	308.251	107.121	206.867	1.16871
4.81333	308.317	107.106	206.99	1.22164
4.81667	308.415	107.075	207.002	1.1934
4.82	308.44	107.074	206.997	1.10002
4.82333	308.352	106.999	207.093	1.00059
4.82667	308.303	106.926	207.228	1.0046
4.83	308.351	106.873	207.306	1.00886
4.83333	308.443	106.851	207.368	1.0174
4.83667	308.466	106.815	207.418	1.0905
4.84	308.446	106.767	207.461	1.16401
4.84333	308.492	106.729	207.412	1.23917
4.84667	308.59	106.674	207.433	1.21601
4.85	308.578	106.67	207.483	1.09598
4.85333	308.57	106.67	207.627	1.00927
4.85667	308.547	106.648	207.646	0.9997
4.86	308.548	106.652	207.664	1.10946
4.86333	308.578	106.646	207.593	1.19772
4.86667	308.556	106.614	207.609	1.27676
4.87	308.602	106.527	207.649	1.25679
4.87333	308.703	106.417	207.687	1.22036
4.87667	308.843	106.329	207.7	1.21414
4.88	309.034	106.249	207.709	1.23644
4.88333	308.985	106.21	207.762	1.2694
4.88667	308.898	106.209	207.712	1.22296
4.89	308.752	106.262	207.69	1.18495
4.89333	308.734	106.226	207.641	1.13477
4.89667	308.828	106.259	207.667	1.18035
4.9	308.962	106.274	207.677	1.22486
4.90333	309.084	106.276	207.663	1.23581
4.90667	309.111	106.243	207.735	1.18359
4.91	309.165	106.181	207.738	1.15181
4.91333	309.232	106.169	207.777	1.19195
4.91667	309.373	106.109	207.733	1.25924
4.92	309.349	106.026	207.771	1.2335
4.92333	309.381	105.979	207.797	1.21468
4.92667	309.32	105.991	207.761	1.21129
4.93	309.348	106.004	207.816	1.22055
4.93333	309.331	105.947	207.83	1.2728
4.93667	309.426	105.888	207.91	1.25359
4.94	309.478	105.856	207.83	1.33826
4.94333	309.509	105.851	207.821	1.36059
4.94667	309.526	105.814	207.867	1.4358
4.95	309.583	105.774	208.007	1.46301
4.95333	309.633	105.716	208.056	1.41441
4.95667	309.615	105.757	208.095	1.44189
4.96	309.641	105.802	208.111	1.30527
4.96333	309.733	105.819	208.138	1.37136
4.96667	309.853	105.788	208.211	1.37352
4.97	309.902	105.818	208.248	1.57965
4.97333	309.921	105.867	208.379	1.59542
4.97667	309.942	105.951	208.415	1.5733
4.98	310.015	105.857	208.451	1.53962
4.98333	310.11	105.841	208.47	1.50315
4.98667	310.214	105.83	208.415	1.49905
4.99	310.303	105.928	208.474	1.3919
4.99333	310.403	105.927	208.585	1.39453
4.99667	310.44	105.828	208.774	1.44772
5	310.528	105.877	208.904	1.58325
5.00333	310.581	105.922	208.992	1.68168
5.00667	310.679	106.01	209.082	1.69716
5.01	310.742	105.928	209.088	1.70975
5.01333	310.855	105.894	209.043	1.74418
5.01667	311.051	105.868	208.994	1.74182
5.02	311.189	105.903	209.006	1.75043
5.02333	311.251	105.991	209.02	1.69778
5.02667	311.27	106.086	208.964	1.76615
5.03	311.362	106.157	208.952	1.77654
5.03333	311.387	106.192	208.947	1.78304
5.03667	311.509	106.128	209.02	1.70763
5.04	311.519	106.109	208.958	1.73445
5.04333	311.707	106.047	208.921	1.78305
5.04667	311.824	106.08	208.876	1.95415
5.05	312.007	106.049	208.824	1.99322
5.05333	312.153	106.143	208.79	1.9346
5.05667	312.215	106.204	208.749	1.82233
5.06	312.336	106.277	208.721	1.85062
5.06333	312.414	106.299	208.62	1.88579
5.06667	312.551	106.34	208.532	1.93044
5.07	312.587	106.392	208.45	1.88116
5.07333	312.668	106.435	208.44	1.91176
5.07667	312.737	106.464	208.36	1.91848
5.08	312.833	106.485	208.255	1.94995
5.08333	312.985	106.481	208.114	2.00881
5.08667	313.085	106.46	208.115	2.00404
5.09	313.138	106.461	208.155	1.9118
5.09333	313.176	106.48	208.192	1.82928
5.09667	313.164	106.548	208.125	1.7528
5.1	313.243	106.609	208.065	1.79572
5.10333	313.244	106.616	207.97	1.8002
5.10667	313.394	106.581	207.959	1.77333
5.11	313.505	106.56	207.98	1.78891
5.11333	313.627	106.642	208.013	1.87214
5.11667	313.635	106.64	207.895	1.93405
5.12	313.632	106.591	207.814	1.97533
5.12333	313.641	106.494	207.765	1.82513
5.12667	313.681	106.579	207.779	1.7273
5.13	313.731	106.63	207.735	1.59016
5.13333	313.76	106.683	207.711	1.6371
5.13667	313.757	106.738	207.716	1.65844
5.14	313.831	106.855	207.666	1.70184
5.14333	313.948	106.802	207.575	1.71627
5.14667	314.093	106.732	207.511	1.75333
5.15	314.255	106.609	207.479	1.72493
5.15333	314.414	106.663	207.48	1.61759
5.15667	314.436	106.708	207.467	1.63083
5.16	314.512	106.768	207.464	1.6515
5.16333	314.422	106.869	207.436	1.72561
5.16667	314.577	106.879	207.403	1.65913
5.17	314.569	106.843	207.378	1.63385
5.17333	314.738	106.8	207.384	1.68806
5.17667	314.762	106.788	207.356	1.72478
5.18	314.992	106.87	207.364	1.73986
5.18333	315.025	106.92	207.34	1.6706
5.18667	315.02	106.996	207.413	1.62582
5.19	314.905	107.027	207.487	1.66197
5.19333	314.944	107.043	207.549	1.66636
5.19667	315.006	107.045	207.522	1.75618
5.2	315.012	107.052	207.512	1.67084
5.20333	315.01	107.046	207.541	1.78099
5.20667	315.108	107.062	207.603	1.76336
5.21	315.231	107.092	207.648	1.81794
5.21333	315.307	107.143	207.62	1.6861
5.21667	315.27	107.082	207.597	1.67992
5.22	315.235	107.087	207.583	1.75568
5.22333	315.212	107.151	207.578	1.79454
5.22667	315.273	107.267	207.533	1.70737
5.23	315.163	107.288	207.486	1.65867
5.23333	315.101	107.212	207.526	1.68266
5.23667	314.991	107.173	207.612	1.75247
5.24	315.069	107.283	207.698	1.80544
5.24333	315.105	107.396	207.684	1.90358
5.24667	315.096	107.495	207.674	1.96768
5.25	315.064	107.456	207.615	1.97624
5.25333	315.008	107.47	207.666	1.93851
5.25667	314.968	107.522	207.794	1.88221
5.26	314.991	107.565	207.961	1.83198
5.26333	314.942	107.514	208.013	1.81436
5.26667	314.918	107.395	207.939	1.84345
5.27	314.865	107.361	207.852	1.84451
5.27333	314.918	107.41	207.862	1.80855
5.27667	314.907	107.448	207.939	1.79738
5.28	314.871	107.374	208.077	1.844
5.28333	314.891	107.305	208.191	1.85411
5.28667	314.927	107.257	208.251	1.81301
5.29	314.909	107.303	208.247	1.72782
5.29333	314.908	107.326	208.293	1.69091
5.29667	314.967	107.356	208.321	1.7692
5.3	315.083	107.245	208.353	1.75653
5.30333	315.082	107.234	208.319	1.73937
5.30667	315.144	107.153	208.395	1.65881
5.31	315.198	107.223	208.404	1.73236
5.31333	315.204	107.189	208.485	1.79529
5.31667	315.14	107.165	208.483	1.81384
5.32	315.088	106.996	208.557	1.72412
5.32333	315.131	106.944	208.553	1.61365
5.32667	315.265	107.004	208.544	1.57075
5.33	315.334	107.119	208.517	1.62786
5.33333	315.501	107.184	208.515	1.66885
5.33667	315.563	107.215	208.467	1.74851
5.34	315.781	107.262	208.385	1.66878
5.34333	315.829	107.267	208.262	1.64318
5.34667	315.986	107.154	208.083	1.61498
5.35	316.034	107.154	207.984	1.57044
5.35333	316.157	107.118	207.838	1.56825
5.35667	316.194	107.265	207.866	1.5566
5.36	316.313	107.19	207.798	1.64523
5.36333	316.421	107.215	207.817	1.64593
5.36667	316.577	107.112	207.66	1.6113
5.37	316.664	107.147	207.55	1.56922
5.37333	316.823	107.222	207.319	1.60083
5.37667	316.951	107.261	207.247	1.62705
5.38	317.099	107.284	207.133	1.63678
5.38333	317.181	107.151	207.091	1.51418
5.38667	317.379	107.142	206.906	1.47771
5.39	317.484	107.111	206.75	1.51445
5.39333	317.566	107.064	206.547	1.65076
5.39667	317.638	106.977	206.47	1.72374
5.4	317.804	106.831	206.458	1.73925
5.40333	318.009	106.773	206.365	1.78564
5.40667	318.042	106.668	206.221	1.75546
5.41	318.175	106.706	206.029	1.68306
5.41333	318.346	106.707	205.98	1.63291
5.41667	318.454	106.652	205.966	1.72568
5.42	318.506	106.531	205.904	1.85436
5.42333	318.579	106.441	205.77	1.85345
5.42667	318.755	106.47	205.644	1.78926
5.43	318.889	106.441	205.542	1.73823
5.43333	318.976	106.369	205.48	1.73432
5.43667	319.269	106.338	205.443	1.76306
5.44	319.492	106.366	205.362	1.79687
5.44333	319.744	106.374	205.298	1.76832
5.44667	319.811	106.361	205.291	1.73307
5.45	319.919	106.31	205.215	1.72317
5.45333	319.993	106.272	205.206	1.72273
5.45667	320.06	106.164	205.095	1.74801
5.46	320.214	106.104	205.026	1.78857
5.46333	320.39	106.076	204.985	1.80413
5.46667	320.554	106.105	204.962	1.88646
5.47	320.629	106.16	205.076	1.88932
5.47333	320.65	106.16	205.089	1.94772
5.47667	320.724	106.138	205.083	1.85428
5.48	320.737	106.112	204.966	1.80337
5.48333	320.754	106.124	204.898	1.77645
5.48667	320.775	106.178	204.802	1.76202
5.49	320.733	106.163	204.847	1.72971
5.49333	320.697	106.06	204.768	1.66513
5.49667	320.578	105.965	204.825	1.6574
5.5	320.442	105.935	204.724	1.6778
5.50333	320.326	105.935	204.727	1.8131
5.50667	320.151	105.855	204.646	1.81362
5.51	320.028	105.726	204.637	1.86508
5.51333	319.816	105.742	204.642	1.88856
5.51667	319.569	105.788	204.6	1.9193
5.52	319.355	105.832	204.605	1.8884
5.52333	319.133	105.791	204.552	1.72944
5.52667	318.986	105.688	204.578	1.61487
5.53	318.864	105.568	204.525	1.6015
5.53333	318.746	105.45	204.523	1.69083
5.53667	318.712	105.4	204.479	1.81403
5.54	318.611	105.432	204.454	1.84085
5.54333	318.512	105.418	204.393	1.84191
5.54667	318.402	105.443	204.342	1.86178
5.55	318.271	105.431	204.344	1.8088
5.55333	318.226	105.438	204.434	1.85405
5.55667	318.168	105.36	204.521	1.83837
5.56	318.151	105.3	204.494	1.93736
5.56333	318.033	105.298	204.367	1.88486
5.56667	317.916	105.301	204.227	1.91425
5.57	317.814	105.262	204.162	1.94903
5.57333	317.814	105.228	204.182	1.96136
5.57667	317.781	105.198	204.161	1.80848
5.58	317.81	105.176	204.211	1.70479
5.58333	317.771	105.148	204.211	1.6642
5.58667	317.72	105.206	204.294	1.80564
5.59	317.597	105.302	204.26	1.84371
5.59333	317.581	105.342	204.312	1.89842
5.59667	317.558	105.288	204.255	1.8687
5.6	317.606	105.231	204.266	1.81626
5.60333	317.583	105.243	204.207	1.79625
5.60667	317.553	105.225	204.204	1.88638
5.61	317.529	105.203	204.228	1.99268
5.61333	317.52	105.157	204.198	2.04871
5.61667	317.612	105.075	204.187	1.94666
5.62	317.539	105.044	204.139	1.92993
5.62333	317.515	105.023	204.138	1.95278
5.62667	317.423	105.136	204.135	2.07625
5.63	317.391	105.139	204.106	2.10359
5.63333	317.348	105.097	204.095	1.98903
5.63667	317.322	105.08	204.17	1.94203
5.64	317.399	105.17	204.206	1.82531
5.64333	317.405	105.203	204.281	1.85232
5.64667	317.475	105.146	204.296	1.75888
5.65	317.457	105.058	204.393	1.8232
5.65333	317.466	105.087	204.35	1.83639
5.65667	317.442	105.154	204.254	1.88728
5.66	317.411	105.141	204.277	1.81915
5.66333	317.386	105.101	204.289	1.802
5.66667	317.385	105.051	204.325	1.82634
5.67	317.406	105.12	204.268	1.92485
5.67333	317.486	105.098	204.333	1.9672
5.67667	317.548	105.125	204.415	1.88286
5.68	317.559	105.022	204.446	1.82214
5.68333	317.517	105.088	204.433	1.76892
5.68667	317.491	105.037	204.484	1.89625
5.69	317.576	105.092	204.519	1.84535
5.69333	317.638	105.094	204.555	1.90056
5.69667	317.667	105.048	204.521	1.85099
5.7	317.607	104.993	204.547	1.96608
5.70333	317.72	104.913	204.601	1.93889
5.70667	317.754	105.029	204.659	2.02458
5.71	317.876	105.025	204.691	2.00691
5.71333	317.953	104.966	204.679	2.01769
5.71667	318.032	104.894	204.642	1.97211
5.72	318.14	104.925	204.625	1.97965
5.72333	318.175	104.992	204.689	2.05135
5.72667	318.268	104.981	204.749	2.07259
5.73	318.308	104.965	204.819	2.06492
5.73333	318.306	104.934	204.787	2.04519
5.73667	318.409	104.966	204.788	2.0393
5.74	318.489	104.955	204.865	2.0125
5.74333	318.665	105.002	204.937	1.96304
5.74667	318.774	104.933	204.981	1.99505
5.75	318.9	105.026	204.919	2.01473
5.75333	318.992	105.037	204.905	1.99236
5.75667	319.043	105.055	204.869	1.88977
5.76	319.101	105.015	204.832	1.91675
5.76333	319.105	104.993	204.807	1.97394
5.76667	319.156	105.072	204.819	2.09816
5.77	319.271	105.114	204.817	2.10091
5.77333	319.415	105.189	204.875	2.07706
5.77667	319.42	105.169	204.898	1.90124
5.78	319.407	105.071	204.924	1.88692
5.78333	319.377	105.092	204.938	1.8825
5.78667	319.46	105.115	205.017	1.92475
5.79	319.461	105.19	205.067	1.86087
5.79333	319.427	105.163	205.085	1.82645
5.79667	319.43	105.141	205.095	1.84498
5.8	319.496	105.209	205.153	1.87959
5.80333	319.544	105.254	205.196	1.94726
5.80667	319.511	105.31	205.217	1.93528
5.81	319.452	105.314	205.224	1.9154
5.81333	319.439	105.42	205.244	1.88142
5.81667	319.538	105.453	205.284	1.8304
5.82	319.581	105.52	205.327	1.74595
5.82333	319.626	105.507	205.376	1.69551
5.82667	319.587	105.54	205.486	1.7204
5.83	319.56	105.515	205.528	1.75277
5.83333	319.507	105.471	205.602	1.67811
5.83667	319.44	105.55	205.549	1.64009
5.84	319.421	105.549	205.571	1.63305
5.84333	319.485	105.561	205.601	1.7109
5.84667	319.528	105.589	205.651	1.7102
5.85	319.641	105.641	205.745	1.64011
5.85333	319.617	105.705	205.828	1.63164
5.85667	319.632	105.758	205.959	1.61535
5.86	319.613	105.836	206.027	1.69942
5.86333	319.657	105.874	206.036	1.68298
5.86667	319.662	105.916	206.016	1.72101
5.87	319.667	105.973	206.101	1.63433
5.87333	319.647	106.1	206.163	1.58855
5.87667	319.688	106.181	206.229	1.58944
5.88	319.721	106.229	206.268	1.71477
5.88333	319.786	106.301	206.335	1.77906
5.88667	319.855	106.332	206.445	1.72343
5.89	319.882	106.429	206.465	1.72881
5.89333	319.839	106.502	206.519	1.66674
5.89667	319.802	106.634	206.506	1.71913
5.9	319.796	106.648	206.625	1.70549
5.90333	319.858	106.684	206.727	1.76001
5.90667	319.847	106.695	206.839	1.72805
5.91	319.82	106.825	206.91	1.73459
5.91333	319.826	106.849	207.021	1.75831
5.91667	319.9	106.927	207.179	1.76709
5.92	319.966	106.945	207.152	1.70452
5.92333	320.031	107.05	207.219	1.73773
5.92667	320.062	107.13	207.348	1.758
5.93	320.14	107.268	207.567	1.75449
5.93333	320.151	107.328	207.681	1.70834
5.93667	320.242	107.354	207.726	1.74427
5.94	320.272	107.413	207.905	1.84727
5.94333	320.369	107.493	207.97	1.83571
5.94667	320.484	107.642	208.108	1.91811
5.95	320.672	107.631	208.134	1.95992
5.95333	320.898	107.718	208.278	2.02711
5.95667	321.11	107.702	208.415	1.88136
5.96	321.233	107.847	208.528	1.7839
5.96333	321.327	107.856	208.603	1.71814
5.96667	321.371	107.974	208.596	1.78178
5.97	321.542	108.052	208.621	1.72084
5.97333	321.664	108.138	208.701	1.75297
5.97667	321.771	108.289	208.772	1.74354
5.98	321.875	108.441	208.854	1.84291
5.98333	322.035	108.619	208.944	1.90558
5.98667	322.25	108.696	209.042	1.88736
5.99	322.411	108.759	209.193	1.84706
5.99333	322.614	108.846	209.22	1.80468
5.99667	322.85	108.999	209.26	1.88239
6	323.062	109.174	209.268	1.86142
6.00333	323.173	109.362	209.329	1.82051
6.00667	323.22	109.466	209.402	1.83271
6.01	323.346	109.558	209.42	1.88491
6.01333	323.44	109.672	209.463	1.95967
6.01667	323.693	109.877	209.51	1.91888
6.02	323.825	110.042	209.582	1.93515
6.02333	323.978	110.225	209.57	1.92286
6.02667	324.06	110.306	209.563	1.89612
6.03	324.249	110.506	209.558	1.8208
6.03333	324.51	110.603	209.696	1.78723
6.03667	324.699	110.846	209.69	1.75434
6.04	324.837	110.936	209.716	1.82225
6.04333	324.96	111.182	209.696	1.89481
6.04667	325.137	111.272	209.754	2.0111
6.05	325.269	111.467	209.783	1.99886
6.05333	325.413	111.45	209.783	1.8795
6.05667	325.489	111.47	209.759	1.80537
6.06	325.593	111.563	209.756	1.74243
6.06333	325.717	111.723	209.755	1.77944
6.06667	325.811	111.883	209.807	1.78231
6.07	325.882	111.957	209.787	1.84967
6.07333	325.981	111.988	209.719	1.89177
6.07667	326.076	111.986	209.705	1.92642
6.08	326.245	111.972	209.728	2.01016
6.08333	326.297	111.991	209.773	1.98945
6.08667	326.363	112.058	209.759	1.9518
6.09	326.374	112.072	209.763	1.95982
6.09333	326.493	112.149	209.75	1.94535
6.09667	326.555	112.163	209.797	1.96414
6.1	326.642	112.153	209.79	1.90733
6.10333	326.648	112.08	209.768	1.97591
6.10667	326.646	111.986	209.713	2.1417
6.11	326.664	112.044	209.679	2.15195
6.11333	326.645	112.017	209.723	2.16371
6.11667	326.683	112.039	209.798	2.02345
6.12	326.7	111.965	209.949	2.08974
6.12333	326.713	112.013	210.075	2.14999
6.12667	326.747	112	210.153	2.24613
6.13	326.722	112.027	210.202	2.24999
6.13333	326.742	112.047	210.274	2.24437
6.13667	326.735	112.056	210.359	2.21142
6.14	326.72	112.08	210.438	2.27248
6.14333	326.7	112.14	210.487	2.28905
6.14667	326.723	112.237	210.537	2.30562
6.15	326.815	112.32	210.648	2.18087
6.15333	326.865	112.404	210.81	2.12307
6.15667	326.839	112.539	210.915	2.16988
6.16	326.878	112.639	211.107	2.2732
6.16333	327.009	112.793	211.232	2.29251
6.16667	327.215	112.963	211.396	2.14255
6.17	327.36	113.076	211.429	2.05061
6.17333	327.403	113.173	211.559	2.06727
6.17667	327.435	113.284	211.774	2.16582
6.18	327.532	113.429	212.044	2.14335
6.18333	327.631	113.642	212.25	2.07826
6.18667	327.739	113.848	212.375	2.04391
6.19	327.884	114.072	212.533	2.07701
6.19333	328.046	114.22	212.649	2.18098
6.19667	328.182	114.428	212.813	2.1857
6.2	328.259	114.658	213.025	2.16092
6.20333	328.439	114.906	213.253	2.11143
6.20667	328.664	115.074	213.397	2.10604
6.21	328.758	115.344	213.445	2.1056
6.21333	328.844	115.607	213.553	2.04548
6.21667	328.952	115.889	213.804	1.99112
6.22	329.161	116.103	214.018	1.98356
6.22333	329.353	116.39	214.224	2.01559
6.22667	329.512	116.696	214.347	2.0604
6.23	329.661	116.978	214.541	2.11458
6.23333	329.803	117.216	214.731	2.07885
6.23667	329.99	117.452	214.958	2.05783
6.24	330.168	117.76	215.134	1.93871
6.24333	330.36	118.039	215.311	1.88407
6.24667	330.52	118.397	215.501	1.81727
6.25	330.732	118.736	215.633	1.86516
6.25333	331.009	119.101	215.897	1.88932
6.25667	331.293	119.414	216.125	1.9352
6.26	331.624	119.795	216.485	1.98416
6.26333	331.987	120.118	216.708	2.00118
6.26667	332.335	120.442	217.025	2.04949
6.27	332.629	120.761	217.367	1.99111
6.27333	332.964	121.13	217.757	1.97439
6.27667	333.352	121.582	218.031	1.94833
6.28	333.826	121.978	218.221	1.96034
6.28333	334.199	122.475	218.461	1.95867
6.28667	334.674	122.898	218.74	1.94863
6.29	335.134	123.276	219.041	2.02271
6.29333	335.504	123.641	219.267	2.10987
6.29667	335.803	124.063	219.499	2.09514
6.3	336.113	124.571	219.769	1.94902
6.30333	336.508	125.071	220.027	1.80785
6.30667	336.908	125.617	220.159	1.80998
6.31	337.277	126.104	220.255	1.87557
6.31333	337.65	126.649	220.27	1.93642
6.31667	337.938	127.17	220.461	1.93704
6.32	338.157	127.914	220.568	1.95928
6.32333	338.327	128.649	220.755	2.01582
6.32667	338.536	129.452	220.853	2.04497
6.33	338.726	130.168	220.959	1.96852
6.33333	339.004	130.889	221.009	1.86966
6.33667	339.262	131.659	221.069	1.79519
6.34	339.571	132.522	221.113	1.77699
6.34333	339.754	133.379	221.183	1.71157
6.34667	340.001	134.231	221.259	1.65071
6.35	340.236	135.078	221.447	1.65184
6.35333	340.613	135.944	221.718	1.73222
6.35667	340.926	136.801	222.061	1.80547
6.36	341.253	137.532	222.276	1.75605
6.36333	341.584	138.202	222.599	1.75951
6.36667	342.019	138.811	222.847	1.6945
6.37	342.454	139.362	223.281	1.72904
6.37333	342.93	139.899	223.548	1.71699
6.37667	343.359	140.382	223.932	1.74855
6.38	343.906	140.839	224.24	1.77165
6.38333	344.405	141.224	224.619	1.70055
6.38667	344.885	141.477	224.882	1.66338
6.39	345.271	141.693	225.143	1.71238
6.39333	345.649	141.869	225.385	1.77339
6.39667	345.997	142.117	225.669	1.77807
6.4	346.377	142.251	225.877	1.74807
6.40333	346.768	142.28	226.06	1.79585
6.40667	347.187	142.164	226.139	1.9219
6.41	347.558	142.162	226.231	1.97931
6.41333	347.884	142.12	226.257	2.0364
6.41667	348.209	142.067	226.268	2.0607
6.42	348.438	141.966	226.211	2.10057
6.42333	348.789	141.869	226.107	2.05317
6.42667	349.065	141.95	226.032	2.04361
6.43	349.431	141.979	225.901	2.02258
6.43333	349.635	142.142	225.738	2.10308
6.43667	349.922	142.148	225.485	2.15327
6.44	350.168	142.355	225.147	2.17627
6.44333	350.451	142.643	224.892	2.11938
6.44667	350.836	142.94	224.636	2.11769
6.45	351.342	143.095	224.518	2.17815
6.45333	351.877	143.152	224.348	2.17508
6.45667	352.33	143.235	224.18	2.15203
6.46	352.727	143.341	223.931	2.21273
6.46333	353.215	143.328	223.664	2.29542
6.46667	353.652	143.293	223.473	2.37389
6.47	354.142	143.192	223.379	2.39139
6.47333	354.516	143.045	223.272	2.42892
6.47667	354.991	142.83	223.079	2.52462
6.48	355.441	142.56	222.88	2.53853
6.48333	355.956	142.242	222.758	2.59454
6.48667	356.339	141.85	222.59	2.55617
6.49	356.785	141.404	222.445	2.56241
6.49333	357.207	140.838	222.366	2.52211
6.49667	357.665	140.245	222.286	2.5717
6.5	358.081	139.595	222.167	2.55378
6.50333	358.419	139.015	221.96	2.58861
6.50667	358.866	138.361	221.922	2.49128
6.51	359.261	137.673	221.811	2.49521
6.51333	359.773	136.998	221.771	2.51452
6.51667	360.225	136.383	221.634	2.59791
6.52	360.667	135.759	221.556	2.55344
6.52333	361.019	135.082	221.367	2.46544
6.52667	361.36	134.396	221.232	2.35373
6.53	361.863	133.848	221.147	2.27355
6.53333	362.418	133.44	221.031	2.20011
6.53667	363.018	132.967	220.942	2.17567
6.54	363.474	132.439	220.848	2.31314
6.54333	363.956	131.956	220.746	2.43695
6.54667	364.363	131.572	220.575	2.4445
6.55	364.829	131.173	220.408	2.2045
6.55333	365.269	130.7	220.319	2.15314
6.55667	365.835	130.286	220.284	2.16852
6.56	366.306	129.954	220.243	2.21005
6.56333	366.813	129.648	220.246	2.16333
6.56667	367.124	129.29	220.213	2.21075
6.57	367.411	128.872	220.095	2.3249
6.57333	367.479	128.444	219.979	2.3622
6.57667	367.491	128.082	219.868	2.27225
6.58	367.472	127.736	219.847	2.18746
6.58333	367.292	127.466	219.824	2.11465
6.58667	367.065	127.235	219.904	2.09784
6.59	366.722	126.92	219.92	2.11542
6.59333	366.415	126.523	219.948	2.09713
6.59667	365.96	126.128	219.861	2.08579
6.6	365.455	125.862	219.81	2.09999
6.60333	364.937	125.696	219.77	2.16496
6.60667	364.395	125.449	219.783	2.1278
6.61	363.806	125.307	219.707	2.10924
6.61333	363.095	125.148	219.588	1.98125
6.61667	362.394	125.084	219.483	1.95161
6.62	361.716	125.019	219.447	1.95692
6.62333	361.019	124.957	219.302	1.98556
6.62667	360.363	124.898	219.191	2.06131
6.63	359.556	124.746	219.044	2.02249
6.63333	358.903	124.715	218.933	2.01443
6.63667	358.176	124.615	218.747	1.89781
6.64	357.561	124.574	218.581	1.88819
6.64333	356.895	124.439	218.381	1.86503
6.64667	356.276	124.478	218.105	1.98477
6.65	355.667	124.537	217.765	1.97226
6.65333	354.983	124.619	217.45	1.98308
[truncated: 4,003 more rows]

## Sheet: Fig. 3b
Cell fluro intensity-Image J was used to determined the CTCF value.
2667										pksA
part1 Cell	Area	Mean	Min	Max	IntDen	RawIntDen	CTCF			part1 Cell	Area	Mean	Min	Max	IntDen	RawIntDen	CTCF
										1	484	33.622	18	64	16273	16273	5490.08
1	432	28.771	12	73	12429	12429	6789.8			2	572	34.85	18	73	19934	19934	7190.55
2	676	23.638	10	70	15979	15979	7154.69			3	1144	29.14	17	78	33336	33336	7849.11
3	432	25.278	10	66	10920	10920	5280.8			4	720	32.81	19	69	23623	23623	7582.3
4	624	22.316	11	54	13925	13925	5779.48			5	1216	26.527	18	65	32257	32257	5166.04
5	400	23.64	9	55	9456	9456	4234.51			6	1104	26.55	18	60	29311	29311	4715.26
6	576	21.328	10	51	12285	12285	4766.06			7	1080	27.229	17	67	29407	29407	5345.95
7	728	19.736	10	46	14368	14368	4864.9			8	660	28.961	17	56	19114	19114	4410.02
8	572	19.495	10	45	11151	11151	3684.28			9	1064	26.372	18	53	28060	28060	4355.41
1	780	23.626	11	74	18428	18428	8246.1			10	748	28.023	18	53	20961	20961	4296.49
2	676	24.34	11	63	16454	16454	7629.69			11	896	29.056	20	57	26034	26034	6072.24
Background
9	120	13.992	11	20	1679	1679
10	120	13.358	10	18	1603	1603				12	528	22.479	16	33	11869	11869
11	280	12.846	10	18	3597	3597				13	440	22.068	17	35	9710	9710
12	192	12.755	10	18	2449	2449				14	396	22.843	18	32	9046	9046
13	168	13	10	18	2184	2184				15	192	22.214	17	31	4265	4265
14	288	13.132	9	21	3782	3782				16	504	22.24	18	33	11209	11209
15	140	12.293	9	18	1721	1721				17	448	22.025	18	30	9867	9867
bk Average		13.0537								18	468	22.417	16	35	10491	10491
										19	364	22.269	17	33	8106	8106
2 Cell	Area	Mean	Min	Max	IntDen	RawIntDen	CTCF			20	396	22.068	16	36	8739	8739
1	1088	20.705	11	49	22527	22527	3100.9			21	288	22.306	18	32	6424	6424
2	1216	20.243	13	42	24616	24616	2904.47			22	416	22.197	17	32	9234	9234
3	1320	23.481	13	61	26995	26995	3426.56			23	324	22.219	18	34	7199	7199
4	960	21.831	13	52	20958	20958	3817.32			bk Average		22.2788
5	572	23.182	14	56	13260	13260	3047.01
6	1232	20.38	12	45	25108	25108	3110.79			part2Cell	Area	Mean	Min	Max	IntDen	RawIntDen	CTCF
7	2080	20.154	12	46	41921	41921	4782.86			1	1360	28.051	17	72	38150	38150	8505.81
8	2436	20.014	12	47	47755	47755	4260.52			2	1260	29.905	18	78	37680	37680	10215.5
9	1900	19.156	12	45	36396	36396	2471.74			3	1632	31.219	17	93	50949	50949	15376
10	2288	18.85	12	44	43128	43128	2276.05			4	960	37.336	18	91	35843	35843	14917.7
										5	2116	26.669	17	89	56432	56432	10309.1
										6	2200	27.079	17	91	59573	59573	11619.2
11	440	17.693	13	26	7785	7785				7	2376	26.806	17	93	63691	63691	11900.9
12	288	17.472	13	26	5032	5032				8	1900	28.966	17	94	55036	55036	13621.3
13	216	17.782	14	26	3841	3841				9	1296	37.198	17	93	42209	42209	13959.8
14	440	18.47	13	28	8127	8127				10	1140	32.218	17	90	36729	36729	11880.2
15	484	17.771	13	30	8601	8601
16	440	18.27	13	27	8039	8039
17	704	17.615	12	29	12401	12401				11	784	21.117	16	30	16556	16556
18	432	17.766	13	27	7675	7675				12	1024	21.061	16	30	21566	21566
bk Average		17.8549								13	952	21.837	17	33	20789	20789
										14	660	21.735	16	31	14345	14345
3Cell	Area	Mean	Min	Max	IntDen	RawIntDen	CTCF			15	440	21.782	17	32	9584	9584
1	936	22.953	16	45	21484	21484	2085.28			16	440	22.159	18	32	9750	9750
2	1496	22.318	15	48	33388	33388	2383.21			17	1176	22.929	18	33	26965	26965
3	960	23.72	16	42	22771	22771	2874.88			18	320	21.741	18	29	6957	6957
4	1156	24.028	16	41	27776	27776	3817.76			19	572	21.888	18	31	12520	12520
5	1008	23.006	15	38	23190	23190	2299.07			20	560	21.723	17	35	12165	12165
6	1248	22.769	16	42	28416	28416	2551.04			bk Average		21.7972
7	1080	23.225	16	52	25083	25083	2699.87
8	1064	23.929	16	41	25460	25460	3408.47
9	704	23.743	16	44	16715	16715	2124.51			part3Cell	Area	Mean	Min	Max	IntDen	RawIntDen	CTCF
10	660	24.441	17	40	16131	16131	2452.42			1	672	41.682	19	94	28010	28010	11664.1
11	864	23.251	16	40	20089	20089	2182.49			2	780	40.018	18	92	31214	31214	12241.1
										3	1368	33.467	16	92	45783	45783	12507.5
										4	1344	34.448	20	92	46298	46298	13606.3
										5	1380	42.507	18	94	58659	58659	25091.6
13	320	20.022	16	27	6407	6407				6	1092	38.346	19	92	41874	41874	15312
14	960	20.715	16	30	19886	19886				7	1748	35.543	20	95	62130	62130	19611.3
15	252	20.472	16	28	5159	5159				8	1280	38.237	19	93	48943	48943	17808
16	440	21.209	17	29	9332	9332				9	1120	44.038	20	95	49323	49323	22079.9
17	400	21.023	15	31	8409	8409				10	1292	42.31	20	93	54664	54664	23237.2
18	560	21.466	16	32	12021	12021				11	1292	38.462	20	93	49693	49693	18266.2
19	288	19.969	15	30	5751	5751
20	308	20.925	16	30	6445	6445
bk Average		20.7251								12	572	23.156	17	34	13245	13245
										13	624	23.293	18	37	14535	14535
										14	360	22.922	18	30	8252	8252
										15	672	23.829	18	38	16013	16013
										16	728	24.041	18	33	17502	17502
										17	900	24.61	19	41	22149	22149
2668										18	840	24.61	18	34	20672	20672
										19	572	24.636	20	33	14092	14092
1Cell	Area	Mean	Min	Max	IntDen	RawIntDen	CTCF			20	780	24.735	19	34	19293	19293
1	624	29.646	13	91	19899	19899	9541.91			21	364	26.786	21	36	9750	9750
2	960	34.045	14	91	32683	32683	16749			22	440	24.948	20	37	10977	10977
3	896	26.588	13	92	23823	23823	8951.28			bk Average		24.3242
4	816	32.103	13	92	26196	26196	12652.1
5	676	32.044	12	91	21662	21662	10441.8
6	864	28.531	11	84	24651	24651	10310.4
7	900	26.214	12	91	23593	23593	8654.89
8	780	27.773	13	91	21663	21663	8716.64
9	780	28.577	11	91	22290	22290	9343.64
10	720	29.993	11	93	21595	21595	9644.51
11	420	16.948	13	27	7118	7118
12	432	16.562	13	25	7155	7155
13	504	16.159	11	26	8144	8144
14	308	16.549	12	26	5097	5097
15	400	18.01	14	32	7204	7204
16	572	16.374	11	26	9366	9366
17	676	16.08	11	27	10870	10870
18	560	16.45	11	25	9212	9212
19	396	16.563	13	26	6559	6559
20	624	16.284	12	29	10161	10161
bk Average		16.5979
2Cell	Area	Mean	Min	Max	IntDen	RawIntDen	CTCF
1	528	25.18	14	58	14005	14005	4524.89
2	672	23.054	15	60	15492	15492	3426.41
3	616	24.393	14	61	15026	15026	3965.87
4	1080	21.939	14	51	23694	23694	4302.87
5	1008	21.787	13	49	21961	21961	3862.61
6	660	24.415	15	55	16114	16114	4263.86
7	748	22.902	15	54	17131	17131	3700.85
8	448	25.725	15	54	11525	11525	3481.27
9	680	23.565	16	51	16024	16024	3814.77
10	952	21.483	15	48	20452	20452	3359.08
11	660	22.42	14	45	14797	14797	2946.86
12	528	22.769	14	44	12022	12022	2541.89
13	576	22.953	14	48	13221	13221	2879.06
14	1088	20.455	14	48	22255	22255	2720.23
15	324	17.247	14	24	5588	5588
16	288	17.66	14	27	5086	5086
17	396	17.699	14	25	7009	7009
18	324	17.494	14	24	5668	5668
19	416	18.154	14	25	7552	7552
20	768	18.491	14	27	14201	14201
21	300	18.357	14	26	5507	5507
22	440	18.48	15	25	8131	8131
23	280	18.282	15	24	5119	5119
24	540	17.833	14	27	9630	9630
25	196	17.801	15	24	3489	3489
26	364	17.959	14	26	6537	6537
bk Average		17.9548
3Cell	Area	Mean	Min	Max	IntDen	RawIntDen	CTCF
1	792	20.754	14	39	16437	16437	2344.09
2	396	23.712	15	40	9390	9390	2343.54
3	832	20.647	14	41	17178	17178	2373.32
4	672	21.167	14	43	14224	14224	2266.38
5	720	20.746	15	38	14937	14937	2125.26
6	780	20.827	14	40	16245	16245	2365.61
7	952	21.315	14	40	20292	20292	3352.03
8	1260	19.882	14	36	25051	25051	2630.45
9	816	20.487	14	39	16717	16717	2197.03
10	672	21.024	14	39	14128	14128	2170.38
11	968	21.094	15	37	20419	20419	3194.33
12	1536	19.037	15	35	29241	29241	1909.29
13	1152	20.47	14	36	23582	23582	3083.22
14	616	19.731	14	34	12154	12154	1192.84
15	560	17.091	12	22	9571	9571
16	308	17.367	13	25	5349	5349
17	320	17.575	15	24	5624	5624
18	224	17.504	15	23	3921	3921
19	336	18.128	14	26	6091	6091
20	528	17.5	14	26	9240	9240
21	480	18.335	15	25	8801	8801
22	660	18.109	15	25	11952	11952
23	660	17.895	15	25	11811	11811
24	440	17.768	15	24	7818	7818
25	720	18.083	15	23	13020	13020
26	540	18.174	14	26	9814	9814
bk Average		17.7941

## Sheet: Fig. 4a
	target
			actin	ACTIN average	differential value	2^E	1/F	Average value	SD
wt	artA	16.0266	15.8752	15.1061	0.920576	1.89287	0.528298	0.779826	0.251269		artA	wt	16.0266
wt	artA	15.0662	14.8205	15.11	-0.0438128	0.970088	1.03083				artA	wt	15.0662
wt	artA	15.4678	14.6225	15.11	0.357813	1.28148	0.780347				artA	wt	15.4678
wt worm 2h	artA	15.3153	13.6714	13.8283	1.48699	2.80303	0.356757	0.367802	0.0716872		artA	wt worm 2h	15.3153
wt worm 2h	artA	15.556	14.189	13.83	1.72605	3.3082	0.302279				artA	wt worm 2h	15.556
wt worm 2h	artA	15.0002	13.6245	13.83	1.17016	2.25037	0.444371				artA	wt worm 2h	15.0002
wt worm 6h	artA	16.6733	14.865	15.013	1.66028	3.16079	0.316377	0.269017	0.0414424		artA	wt worm 6h	16.6733
wt worm 6h	artA	17.0027	15.1608	15.01	1.99268	3.97976	0.251272				artA	wt worm 6h	17.0027
wt worm 6h	artA	17.0725	15.0131	15.01	2.0625	4.17708	0.239402				artA	wt worm 6h	17.0725
wt worm 24h	artA	15.4788	14.2643	14.285	1.19385	2.28762	0.437136	0.401259	0.0476499		artA	wt worm 24h	15.4788
wt worm 24h	artA	15.5334	14.1237	14.28	1.25344	2.38409	0.419448				artA	wt worm 24h	15.5334
wt worm 24h	artA	15.8062	14.4669	14.28	1.52619	2.88024	0.347194				artA	wt worm 24h	15.8062
wt	artB	18.183	15.8752	15.11	3.07304	8.41546	0.118829	0.170449	0.047037		artB	wt	18.183
wt	artB	17.3554	14.8205	15.11	2.24545	4.74185	0.210888				artB	wt	17.3554
wt	artB	17.5709	14.6225	15.11	2.46093	5.50573	0.181629				artB	wt	17.5709
wt worm 2h	artB	17.0966	13.6714	13.83	3.26663	9.62399	0.103907	0.10161	0.0167973		artB	wt worm 2h	17.0966
wt worm 2h	artB	17.4072	14.189	13.83	3.5772	11.9356	0.0837829				artB	wt worm 2h	17.4072
wt worm 2h	artB	16.9237	13.6245	13.83	3.09368	8.53672	0.117141				artB	wt worm 2h	16.9237
wt worm 6h	artB	18.6867	14.865	15.01	3.67667	12.7876	0.0782009	0.0769061	0.0079585		artB	wt worm 6h	18.6867
wt worm 6h	artB	18.5811	15.1608	15.01	3.5711	11.8853	0.0841377				artB	wt worm 6h	18.5811
wt worm 6h	artB	18.8803	15.0131	15.01	3.87029	14.6243	0.0683795				artB	wt worm 6h	18.8803
wt worm 24h	artB	17.5235	14.2643	14.28	3.2435	9.47087	0.105587	0.102653	0.0124962		artB	wt worm 24h	17.5235
wt worm 24h	artB	17.4202	14.1237	14.28	3.14024	8.81671	0.113421				artB	wt worm 24h	17.4202
wt worm 24h	artB	17.7708	14.4669	14.28	3.49085	11.2422	0.0889507				artB	wt worm 24h	17.7708
wt	artC	18.1436	15.8752	15.11	3.03364	8.18875	0.122119	0.174709	0.0541288		artC	wt	18.1436
wt	artC	17.2287	14.8205	15.11	2.11869	4.34301	0.230255				artC	wt	17.2287
wt	artC	17.6516	14.6225	15.11	2.54159	5.82229	0.171754				artC	wt	17.6516
wt worm 2h	artC	16.9199	13.6714	13.83	3.08989	8.5143	0.117449	0.113382	0.00628098		artC	wt worm 2h	16.9199
wt worm 2h	artC	17.0658	14.189	13.83	3.23585	9.4208	0.106148				artC	wt worm 2h	17.0658
wt worm 2h	artC	16.931	13.6245	13.83	3.10099	8.5801	0.116549				artC	wt worm 2h	16.931
wt worm 6h	artC	18.7423	14.865	15.01	3.73233	13.2906	0.0752413	0.0702661	0.00894382		artC	wt worm 6h	18.7423
wt worm 6h	artC	18.7352	15.1608	15.01	3.72516	13.2247	0.0756162				artC	wt worm 6h	18.7352
wt worm 6h	artC	19.0703	15.0131	15.01	4.06031	16.6831	0.059941				artC	wt worm 6h	19.0703
wt worm 24h	artC	17.384	14.2643	14.28	3.10402	8.59813	0.116304	0.114267	0.0115864		artC	wt worm 24h	17.384
wt worm 24h	artC	17.2835	14.1237	14.28	3.00347	8.01928	0.1247				artC	wt worm 24h	17.2835
wt worm 24h	artC	17.5762	14.4669	14.28	3.29623	9.82348	0.101797				artC	wt worm 24h	17.5762
wt	artD	16.1974	15.8752	15.11	1.08735	2.12484	0.470624	0.681258	0.20527		artD	wt	16.1974
wt	artD	15.2933	14.8205	15.11	0.183266	1.13545	0.880707				artD	wt	15.2933
wt	artD	15.6402	14.6225	15.11	0.530233	1.44416	0.692443				artD	wt	15.6402
wt worm 2h	artD	15.2142	13.6714	13.83	1.3842	2.61027	0.383102	0.38095	0.0257376		artD	wt worm 2h	15.2142
wt worm 2h	artD	15.3273	14.189	13.83	1.49735	2.82323	0.354204				artD	wt worm 2h	15.3273
wt worm 2h	artD	15.1321	13.6245	13.83	1.30207	2.46583	0.405544				artD	wt worm 2h	15.1321
wt worm 6h	artD	16.8609	14.865	15.01	1.85094	3.60736	0.277211	0.232138	0.0398548		artD	wt worm 6h	16.8609
wt worm 6h	artD	17.2099	15.1608	15.01	2.19993	4.59457	0.217648				artD	wt worm 6h	17.2099
wt worm 6h	artD	17.3208	15.0131	15.01	2.31075	4.96141	0.201556				artD	wt worm 6h	17.3208
wt worm 24h	artD	15.3494	14.2643	14.28	1.0694	2.09856	0.476516	0.460884	0.0198151		artD	wt worm 24h	15.3494
wt worm 24h	artD	15.469	14.1237	14.28	1.18903	2.27999	0.438599				artD	wt worm 24h	15.469
wt worm 24h	artD	15.3768	14.4669	14.28	1.09685	2.13887	0.467537				artD	wt worm 24h	15.3768
artA 0h vs 6h		artB 0h vs 6h		artC 0h vs 6h		artC 0h vs 6h
P value 0.025 *		P value 0.027 *		P value 0.030 *		P value 0.020 *

## Sheet: Fig. 5a&b
	Chemotaxis index
		group1	group2	group3	group4	Aver	STD	Test
	WT	0.367742	0.370003	0.240053	0.224314	0.300528	0.0613356	0.0312905
	𝛥artA	0.161352	0.192308	0.123761	0.222506	0.174982	0.0327662
		Average	STDEVP
	WT	30.0528	6.13356
	𝛥artA	17.4982	3.27662
	Worm numbers
		group1	group2	group3	group4	group5	AVE	DEV	T-test
	WT	68	34	46	51	55	50.8	10.1555	0.0133887
	𝛥artA	25	40	32	18	33	29.6	6.84592
					WT	50.8	10.1555
					𝛥artA	29.6	6.84592

## Sheet: Fig. 5c
6 replicates in 2 different days
6MSA	50 mM
	Replicate			Chemotaxis index		Average	Stdev
	1	14	5	0,47		65,58%	10,21%
	2	86	12	0,76
	3	85	13	0,73
	4	103	15	0,75
	5	91	20	0,64
	6	111	29	0,59
6MSA	5mM
	Replicate			Chemotaxis index		Average	Stdev
						42,44%	18,58%
	1	15	8	0,30
	2	100	50	0,33
	3	100	20	0,67
	4	58	42	0,16
	5	81	33	0,42
	6	93	19	0,66
	Chemotaxis Index (CI)	Standard Deviation
50mM	65.58	10.21
5mM	42.44	18.58

## Sheet: Fig. 5d
A orzyae side	Ao WT side	Choice Index		induced fold
75	27	0,470588235		2.77778		1		P-value
65	38	0,262135922		1.71053		1		5.57371e-08
82	32	0,438596491		2.5625		1
64	35	0,292929293		1.82857		1
120	39	0,509433962		3.07692		1
56	23	0,417721519		2.43478		1
42	24	0,272727273		1.75		1
61	28	0,370786517		2.17857		1
51	18	0,47826087		2.83333		1
64	28	0,391304348		2.28571		1
				2.34387	Average
				0.479737	StDev
Average	StDev
0,390448443	0,089176917
	A.o.-WT	1	0	A.o.-WT
	A.o.-artA	2.34387	0.479737	A.o.-artA

## Sheet: Fig. S1b
		wt2d	wt2d	wt2d	wt3d	wt3d	wt3d	wt4d	wt4d	wt4d	wt6d	wt6d	wt6d
		Mean	SD	N	Mean	SD	N	Mean	SD	N	Mean	SD	N
2597		0.10571	0.00821084	3	0.0675982	0.00290637	3	0.156781	0.0138878	3	0.135235	0.00707544	3
2598		0.0121467	0.00231322	3	0.0133145	0.000317336	3	0.0121842	0.000976719	3	0.0140851	0.000828758	3
2599		0.0037489	0.00030637	3	0.0128176	0.000971476	3	0.0172885	0.000574731	3	0.0279402	0.000513726	3
artR		0.000124957	1.14829e-05	3	0.000314729	9.78951e-05	3	0.000887572	9.6482e-05	3	0.000693289	0.000133834	3
artA		0.126765	0.0238394	3	0.309425	0.0446171	3	0.386073	0.0177396	3	0.593547	0.129502	3
artB		0.231277	0.0413549	3	0.277699	0.00898918	3	0.37553	0.0252287	3	0.461604	0.0198804	3
artC		0.289144	0.0336635	3	0.768246	0.0503203	3	0.998851	0.0109672	3	1.95079	0.253252	3
artD		0.996543	0.0333559	3	2.1679	0.0701384	3	2.3627	0.214521	3	3.13971	0.350463	3
artE		0.172401	0.00912524	3	0.259999	0.0134323	3	0.496893	0.0649273	3	0.758626	0.0536901	3

## Sheet: Fig. S2b-Fig. S3
			Fig. S2b Southern blot for re-complementation of artA
			Fig. S3a southern blot for the mutant of

[truncated: 7 more sheets: Fig. S4b, Fig. S5, Fig.S6b, Fig.S6c, Fig.S7b, Fig. S8, 6-MSA production]
